# Supplementary material for: Transcriptional Repression of reaper by Stand Still Safeguards Female Germline Development in Drosophila
Source: bioRxiv. 2025 Jun 3:2025.05.17.654630. Preprint. [Version 2] doi: 10.1101/2025.05.17.654630 (PMC12157695; doi:10.1101/2025.05.17.654630)
Supplement: Supplement 1 [file media-1.csv]

baseMean	log2FoldChange	lfcSE	stat	pvalue	padj	gene_id
739.826097059073	0.126754388883336	0.0983557283049379	1.28873418018269	0.19749051533665	0.255793249424659	FBgn0250732
72.8350489939094	1.301466931502	0.260398839905282	4.99797515217579	5.7935448209263e-07	1.71395025598599e-06	FBgn0286036
1.32992685437436	2.69963517176101	1.98268134646199	1.3616081961826	0.173321567233655	0.228476296164942	FBgn0037409
4226.00386662494	-0.800877259207727	0.0953291449623451	-8.40117950836622	4.42016100969158e-17	2.50233640978494e-16	FBgn0027948
199.600277165751	-0.887211667284289	0.173803544024989	-5.10468110567832	3.31352806391255e-07	1.00279198041453e-06	FBgn0038675
69.7409537729929	-1.38854101570354	0.89732599499513	-1.54742091887249	0.121761780165299	0.168044766256485	FBgn0261504
279.40143550879	-0.601806602377554	0.146833173628924	-4.09857382704562	4.15703646914813e-05	0.000104170169607417	FBgn0037610
2002.10904024008	-0.42952805560452	0.0793407035903907	-5.41371624106118	6.17299648670931e-08	1.97683038861628e-07	FBgn0053095
22.3789520684465	2.99578567743752	0.545222079235394	5.4946154815277	3.9156263077701e-08	1.27243647359902e-07	FBgn0038070
501.938714071219	0.711885058817208	0.120994883630854	5.88359637577	4.0144615340399e-09	1.40005909263479e-08	FBgn0261859
1443.39478488364	-0.228205151604328	0.0931347356778738	-2.45026895651075	0.0142749542143774	0.0250908981965125	FBgn0037363
155.534963337612	-0.323774989284093	0.201333789468432	-1.6081502769055	0.107802270132774	0.151218095119942	FBgn0039732
2761.67234410208	0.780802851323384	0.0808974282500484	9.65176357535095	4.83175258562907e-22	3.49164950163211e-21	FBgn0038224
1.59138172296973	0.476059184340022	1.67380253946609	0.28441776919031	0.776090243204016	0.814594603266095	FBgn0264776
4.05882108871643	0.56807880518664	1.05390562620363	0.539022461843164	0.589871355793239	0.64932250030534	FBti0019351
745.643334035558	-0.0669677702481258	0.101260036470095	-0.661344520332101	0.508391396497458	0.574067223071963	FBgn0261436
233.878909890349	0.294575519390466	0.187956604376278	1.56725282608715	0.117055607157202	0.162350302142252	FBgn0038814
51.7014710127774	3.29049335398066	0.378173296798662	8.70101982830506	3.28914784520129e-18	1.97172744990781e-17	FBgn0286871
299.083489186364	0.150376418673748	0.144024906300024	1.04410009724633	0.2964390808984	0.3619013643029	FBgn0267809
91.4113748252288	0.225411253585861	0.237225889016433	0.950196686038118	0.342012322215453	0.409573322931218	FBgn0038279
2914.96093168929	-1.96507910183008	0.0821779321297488	-23.91249147919	2.27087167343242e-126	1.83776446149947e-124	FBgn0037625
5.38799412927205	3.28058989623245	1.19450196437941	2.7464081215947	0.00602517596897156	0.0113682884785343	FBgn0053093
4.17296475239181	2.39446854977542	1.13248591310482	2.11434731511207	0.0344856139425007	0.0556091390833699	FBti0019436
381.751484886389	0.395449279842922	0.12760818561318	3.09893348880966	0.00194218615505322	0.00397309712303714	FBgn0027574
814.436448733792	1.35843056877305	0.157524838427024	8.62359601404936	6.48837262993301e-18	3.83141968837451e-17	FBgn0260746
954.63517441901	-0.214477284065481	0.108300455946386	-1.98039133068524	0.0476595733405612	0.0739670411572435	FBgn0037930
734.84514914785	-0.28893182718095	0.104761183429829	-2.75800461317318	0.00581553771960828	0.0110083040334251	FBgn0027095
76.1494726680269	0.209894434753631	0.247707541422204	0.847347777740355	0.396801303279808	0.465841886591011	FBtr0309605_df_nrg
387.424524813689	-0.727143300830327	0.141413982492742	-5.14194769154207	2.71904828925964e-07	8.26979730991941e-07	FBgn0051450
462.642872821062	2.98183999787685	0.1464938969786	20.3547045943656	4.21785344745664e-92	1.84568870401083e-90	FBgn0038774
230.81079708954	-0.832443210144819	0.153092455070441	-5.43751950258943	5.40274382052091e-08	1.73637465274828e-07	FBgn0037794
1408.34673798848	0.392231829812762	0.0908978488348705	4.3150837433492	1.59542411205921e-05	4.14884388722483e-05	FBgn0039229
79.0569299980669	2.10243082593564	0.267841743109531	7.84952637153301	4.17611360526245e-15	2.12587761171261e-14	FBgn0065064
29.2742782370128	2.47032772987393	0.442956773744688	5.5769047372053	2.44835856594145e-08	8.06355699310063e-08	FBti0019348
266.458838504465	0.0201201437973384	0.141601077447895	0.142090329819291	0.887008656362872	0.907200174311293	FBgn0038737
34.2698040476559	-0.228416445926743	0.38033761817393	-0.600562329394109	0.548131534756931	0.610580351403367	FBgn0262431
4.36216932594651	1.45697209205802	1.0357205373866	1.40672318397233	0.159509488281867	0.212457908544378	FBti0019411
1.21143562936143	3.74550821699633	2.229702681786	1.67982406246027	0.0929915519929581	0.132941205647909	FBti0020393
139.688120293599	-1.13929547864702	0.192791737800451	-5.90946215665241	3.43226513740923e-09	1.20232203014226e-08	FBgn0039291
36.5492004188214	1.19089782404214	0.378221764959361	3.14867607941626	0.00164011882511422	0.00339706387551411	FBgn0037547
233.201470918042	0.722045851760687	0.157383130497395	4.58782240179571	4.47893408114965e-06	1.22846060527081e-05	FBgn0038966
4.47559167601019	3.65892609769606	1.35135178603005	2.70760444136099	0.00677707432174725	0.0126642393153919	FBti0019321
332.373919665682	-0.641779018014847	0.130743425222347	-4.90869056645422	9.16865095902483e-07	2.66605318146189e-06	FBgn0038055
1.10898080513383	-0.503019399445247	1.91719154061482	-0.262373053911939	0.793033845043724	0.829785549833896	FBgn0261453
336.343207276682	0.462273878965668	0.145951335447316	3.16731517083333	0.00153853475934014	0.00320146777524404	FBgn0261792
41.883489607618	3.53873011140343	0.447306705983954	7.9111939616894	2.5493197550907e-15	1.31166455725348e-14	FBgn0040606
670.913198000907	1.03895159619019	0.103937085466306	9.99596622831018	1.58731595741298e-23	1.221305989226e-22	FBgn0037709
8.27217718262243	6.48869034885502	1.366080105332	4.74986080503534	2.03556711229106e-06	5.75216840271732e-06	FBgn0039131
166.962774214952	-0.157681456435302	0.173895397988476	-0.906760375830944	0.364533527952728	0.433030631754969	FBgn0037777
572.182779156044	1.15399405671486	0.120949953412554	9.5410872361285	1.41342625677128e-21	1.00041982789596e-20	FBgn0046685
240.26231953607	-1.53926099033558	0.172035157607565	-8.94736292128637	3.64075675902646e-19	2.28231107329732e-18	FBgn0259733
170.45739913708	0.322446177370975	0.174019577269541	1.85293047156145	0.0638923249049262	0.0957209203493675	FBgn0266388
19.9313963217801	0.115146988998593	0.477075135462903	0.241360281513867	0.809275893614572	0.843429973220959	FBgn0038993
18.2592195452759	2.27559325830261	0.582825995511046	3.90441276784038	9.44544529857295e-05	0.000227932660573072	FBgn0039313
840.777021849602	0.995068375724303	0.10909739618019	9.12091773556907	7.4490825034443e-20	4.85075008973683e-19	FBgn0004395
47.6769818105332	1.39020407727363	0.335470504300134	4.14404264891755	3.41236238832956e-05	8.61685645203371e-05	FBgn0051201
569.452865224821	-0.74265054869644	0.110279077849913	-6.73428326728639	1.64739959385533e-11	6.74730675117455e-11	FBgn0266674
425.383373795532	-0.422949693249959	0.120730900818883	-3.50324308342945	0.000459629805947161	0.00102791190495991	FBgn0039019
1027.91779688892	-0.181458620871514	0.0959050846267486	-1.89206465515076	0.0584823668527705	0.0885541159039809	FBgn0039172
2.27962476778587	1.8158267466508	1.5351325746038	1.18284686071458	0.236869844920723	0.298958051171082	RR46358_transposable_element
578.403222956928	-0.668600795031415	0.118574165067491	-5.63867175156454	1.71366843907008e-08	5.71676727352061e-08	FBgn0011290
403.175992115341	-0.358994832826108	0.121403327088069	-2.95704278817404	0.00310605012298327	0.00616802325974239	FBgn0037747
14.0805308145474	-0.321696130170128	0.574558524441242	-0.559901413842875	0.575546684341622	0.636212799921447	FBgn0037751
142.066141034093	3.19838288413507	0.256953010134495	12.4473454600161	1.44574061842832e-35	1.73721641037264e-34	FBgn0039486
4.45461634723445	1.79054336957587	1.03580455166021	1.72864983717821	0.0838717842742686	0.121743225277204	FBgn0039228
778.607315057059	-1.14389910951838	0.113973459050509	-10.036539375465	1.05303858633273e-23	8.18190883099705e-23	FBgn0039073
4.22609942042831	5.52520828371977	1.51950588832543	3.63618747789705	0.000276702981975837	0.00063304289166611	FBgn0040256
10.0510515507925	-0.0758433109649384	0.670011426634495	-0.113197041050335	0.909874341490894	0.926495255331515	FBgn0037888
237.651463183481	-0.298197685856481	0.158720857074294	-1.87875551678064	0.0602778834911469	0.0909550810760494	FBgn0039404
2.29864250914967	-4.6505668163012	1.73377485787943	-2.68233605716793	0.00731099761683747	0.0135976660645984	FBgn0264905
2739.72819335176	0.211065909199331	0.102040630796097	2.06844967100501	0.0385977585803417	0.0615682953215988	FBgn0005674
3103.95294600683	-0.562104750854669	0.0774791672378518	-7.2549147195797	4.01914982675359e-13	1.80760826155366e-12	FBgn0011768
685.941648980925	-0.128988957313156	0.111926468683853	-1.1524437322998	0.249138779015171	0.312307778565536	FBgn0037917
227.903493613189	1.80351739887294	0.19093391214679	9.44576779784619	3.52808128674401e-21	2.44688921043464e-20	FBgn0086365
1044.16830370665	0.414677877546289	0.114899241968856	3.60905668688998	0.000307312457395071	0.000700299390569101	FBgn0017567
17.4092678602781	0.528677009680644	0.533160313200542	0.991591077938669	0.321397043330877	0.387816570634722	FBgn0039290
420.076128503769	-0.623485480198762	0.130910721597555	-4.76267698008324	1.91041519478443e-06	5.40761014048336e-06	FBgn0051287
630.659611645524	-0.700477722269897	0.120802543657394	-5.79853454291916	6.68969246887028e-09	2.29609935173233e-08	FBgn0038577
452.455914770167	-0.996148880636119	0.123885190498657	-8.04090365140877	8.91783576668836e-16	4.72033907366791e-15	FBgn0037720
24.8109855456004	2.1693090434259	0.531751093536935	4.07955727744116	4.51215515404432e-05	0.000112711588582059	FBgn0038033
7.56916346583709	1.32260593162745	0.804702080138408	1.64359700847296	0.100259472300933	0.141849608326157	FBgn0001112
766.024685822996	-0.0589960710075959	0.12883410441325	-0.457922778105085	0.647007921532156	0.699886140938189	FBgn0038344
7.4198759000818	0.0498261965943922	0.804324749157264	0.0619478595512545	0.950604354246754	0.961271210448815	FBgn0037678
3.63840460433673	1.08221415427079	1.12748789191476	0.959845477748693	0.337132990002084	0.404451204472941	RR48352_transposable_element
503.67045451817	0.559817696935909	0.160060745491621	3.49753273494041	0.000469583079633581	0.00104860024797166	FBgn0051072
9.89812724959024	1.57068188412789	0.694313792861305	2.26220752097553	0.0236845848622457	0.0397326065234027	FBgn0013277
969.272894521381	-0.732538961213661	0.0984260664566965	-7.44253008968868	9.87749505781739e-14	4.61705875458312e-13	FBgn0037718
662.753279154724	2.20210931854548	0.133599519756762	16.4829134307874	4.868130575076e-61	1.13934610009706e-59	FBgn0286071
1.12569669506092	-2.47061100230249	2.08127222372869	-1.18706768587738	0.23520092323165	0.297186719591233	FBgn0003002
3.21157642710487	2.46784886756746	1.32318789559593	1.86507817656238	0.0621704470485538	0.0934434756825097	FBgn0266399
565.470196458632	-0.476246122017357	0.115515410474338	-4.1227929681569	3.74306092789053e-05	9.42006004220334e-05	FBgn0041588
264.780480252887	-0.352854712210463	0.17558186261071	-2.00963076119538	0.0444702830282091	0.0695637846065396	FBgn0039557
129.975128986003	-0.481251349374896	0.235878841884905	-2.04024805925458	0.0413256252373674	0.0653216201245786	FBgn0266598
3.23514562155369	1.99940417051592	1.40423608228395	1.42383762655062	0.154493480886233	0.206843275087269	FBgn0037424
4.72765823519804	1.34732112998209	1.05086498173619	1.28210679145109	0.19980518688706	0.25822752647825	FBgn0038725
232.427901591919	-0.370006507490076	0.154839860885414	-2.38960759441582	0.0168663827335356	0.0291650129543463	FBgn0263757
28.7826982274405	3.20784186400446	0.537637881189338	5.9665473290465	2.42326470985299e-09	8.56687845056975e-09	FBgn0039277
5112.16734594807	-0.333045782995115	0.114707549099422	-2.90343386821429	0.00369094913087082	0.00724809393716103	FBgn0039302
200.850363798327	-1.28646050204448	0.17082710597282	-7.53077501792466	5.04400326728644e-14	2.40971336745114e-13	FBgn0039461
1961.97894364622	-0.132167940591021	0.0943359650659432	-1.40103448879367	0.161203759970633	0.214395734228837	FBgn0037894
2.06680410605087	3.40091738101399	1.75889276252752	1.93355584460242	0.0531677606596025	0.0814895261495835	FBgn0039817
1485.7283526507	-0.729931385330626	0.0999583105933873	-7.30235816309319	2.82767332886409e-13	1.28551483925415e-12	FBgn0051224
131.493561643059	-1.36707204198893	0.272995856768444	-5.00766589709998	5.50940597446845e-07	1.63348841008628e-06	FBgn0054008
127.632834441915	2.51046096534099	0.515319038567092	4.87166352774707	1.10662514432488e-06	3.19295579657655e-06	FBgn0013276
1074.19774191192	0.410657359571339	0.0958917424946049	4.2825101399575	1.84796707935551e-05	4.77966687409741e-05	FBgn0039714
129.261585297728	-1.09998357396723	0.199226077029427	-5.52128310896147	3.36533037919658e-08	1.09919397797537e-07	FBgn0037802
1.06845469843045	3.56104354821971	2.33473461054039	1.52524553846207	0.127197866111508	0.174436109977745	FBgn0051230
55.2063285710932	3.39330768046486	0.391202186243777	8.67405091225722	4.17013732200126e-18	2.48874388199755e-17	FBgn0039328
399.436024730834	2.44025539841242	0.14140441539732	17.257278646892	9.86519248807615e-67	2.6558917010985e-65	FBgn0051116
2.86797489295028	1.33035433148257	1.35621295531244	0.980933212790378	0.326625677755332	0.393426822824812	FBgn0263835
992.661020146915	-0.143061537275811	0.105037188896256	-1.36200843509922	0.173195223104335	0.228399394049636	FBgn0266672
5.03416612646042	4.79187749401086	1.47056853411219	3.25852034968489	0.0011199484380275	0.00237383832698982	FBgn0002735
2208.15208662929	-0.6612250278066	0.0817347414947874	-8.08988950982086	5.97188800282095e-16	3.19245298169107e-15	FBgn0017550
271.793571832858	-0.867895435106611	0.143773399009001	-6.03655085773048	1.57443146162641e-09	5.6417477341929e-09	FBgn0037679
404.961762877617	2.78556354854743	0.160414465103241	17.3647903058784	1.52455838686039e-67	4.18832666034408e-66	FBgn0040609
3.50388545605766	-0.972607616750328	1.1020741249621	-0.882524682070528	0.377493138366295	0.446019597257062	FBgn0038113
401.847311734062	-0.0329116234439397	0.125393083911208	-0.262467613183873	0.792960951265738	0.829783946525943	FBgn0014931
1022.76674610274	2.57549187508087	0.118000951354014	21.8260263627381	1.31355684940431e-105	7.17330191662501e-104	FBgn0267408
304.640043420435	0.486637523509868	0.144096988618767	3.3771526259813	0.00073240398147491	0.00159389520284043	FBgn0038115
1476.26124625373	0.630555470094925	0.0821748463609564	7.67333920315694	1.675755673821e-14	8.25829116731891e-14	FBgn0038745
888.810630685315	1.55062006657329	0.103521325872432	14.97875006435	1.01100568058242e-50	1.84035912099515e-49	FBgn0038321
745.347889379956	-0.277565397981831	0.107509348422061	-2.58177918530546	0.00982924531401264	0.0178368339252257	FBgn0266538
17556.7954801217	-0.127917068461113	0.0817062860137359	-1.56557193701851	0.117448864055633	0.162807748331901	FBgn0263594
72.2822298822846	-0.193364479528249	0.264826931721587	-0.73015413602848	0.465295973512197	0.53352561524094	FBgn0083984
645.687103974921	-1.63931018658855	0.137205687468323	-11.9478296915864	6.66428932780948e-33	7.36442230474562e-32	FBgn0015568
598.415238442106	3.31325946889897	0.127828515828762	25.919564562084	4.00846272583786e-148	4.7236568648163e-146	FBgn0038881
1985.85663585938	0.511769787874909	0.0906917874166945	5.6429562417104	1.67154841535308e-08	5.5845763272453e-08	FBgn0259139
155.964601698031	1.56592449641529	0.195757811376159	7.99929507490398	1.25133518199929e-15	6.55377654385127e-15	FBgn0262112
3.79637802510689	2.6949428000541	1.41625664384914	1.90286330642002	0.0570583840352884	0.0867267271957655	FBti0062737
382.987465585007	-0.863514723484875	0.132097964972985	-6.53692676992769	6.27957755941234e-11	2.48629074368245e-10	FBgn0039258
9.13346861595735	0.162087171526072	0.727719874728109	0.22273291846898	0.823743379621863	0.855521342237349	FBgn0039415
10.677705289229	4.96610559301131	1.18756711244066	4.18174732273032	2.89277351292581e-05	7.35734937005779e-05	FBgn0039325
1.44559140494643	1.71052184449395	1.92444812643319	0.888837595048235	0.374090367826428	0.442738965851487	FBgn0264427
925.860196998196	-1.0087834584217	0.107855386782776	-9.35311149969195	8.51064466125234e-21	5.8095528648e-20	FBgn0002924
19.503015102683	1.97245809535493	0.51383602429307	3.83869172674028	0.00012369161001555	0.000295198630120607	FBgn0039008
434.68342858621	-0.0628157042219349	0.12471088999972	-0.503690609714003	0.614478808109582	0.671021647548702	FBgn0259721
1057.2443278193	0.631841168133408	0.091228157103525	6.92594466658359	4.33075727543043e-12	1.8411200391814e-11	FBgn0051211
4.61623015822372	1.85607141732424	1.03881450286	1.78672074004957	0.0739826352495386	0.109002272641183	FBgn0283548
23.8258299993198	1.3398309042261	0.45183501606922	2.96531002816489	0.00302378033820144	0.00601621224280186	FBtr0445469_df_nrg
12.4451562713789	1.75981084669115	0.677530137691027	2.59739124327142	0.00939348618080812	0.0171107923190476	FBti0062734
61.8462047760388	-0.509781069860486	0.267332967715182	-1.9069143406346	0.0565316808264166	0.0859978032184441	FBgn0262962
720.596759843915	-0.505985769539765	0.103619387438836	-4.88311871017801	1.04420962328469e-06	3.01970759953781e-06	FBgn0038049
1612.01808323094	-1.13119183307151	0.0849563146451816	-13.3149823858993	1.89417122936869e-40	2.64239836919408e-39	FBgn0005777
979.99753125342	-1.09023538647225	0.104796017403244	-10.403404761816	2.39229293913544e-25	1.99244038092657e-24	FBgn0261238
1.37359366168374	2.78752338412551	2.06855105238428	1.34757292110945	0.177795784921291	0.233321146296046	FBgn0042101
1.18087707299827	3.68515946937845	2.09537678525767	1.75870969617776	0.0786268296397012	0.115049867049313	FBti0063301
2348.35130941249	0.111850607074813	0.082426876189655	1.35696768148119	0.174791479688841	0.230030244723735	FBgn0037891
1770.35797631467	-0.196001144081678	0.109194037604022	-1.79498027898236	0.0726568420597725	0.107296033443001	FBgn0039182
7.19615643722788	0.804850433324252	0.862684322706118	0.93296054204341	0.350840341509998	0.419024639744427	FBgn0262808
5.73854547503248	1.4934710663233	0.928252475236737	1.60890609631007	0.107636876268372	0.151001858373988	FBgn0085345
178.821491184797	2.13995789730576	0.201188138105883	10.6366007332874	2.0134124251591e-26	1.75182529271939e-25	FBgn0267808
921.165428100861	-0.239148386209066	0.0939545135373678	-2.54536346584298	0.0109164044992131	0.0196267368900467	FBgn0040080
152.395360249085	-1.25504584885637	0.203572502310834	-6.16510498525013	7.04363922848794e-10	2.59956729108536e-09	FBgn0037383
336.641061217561	-0.351042731020569	0.141099698450894	-2.48790560769866	0.0128497833080055	0.0227586010494062	FBgn0037779
423.052622706757	0.00902108706215495	0.122757922246988	0.0734868014791307	0.941418746570634	0.953556468478467	FBgn0000533
54.7241926139433	-1.69946881679785	0.308010971198845	-5.51755935895124	3.43739997520131e-08	1.12218788011797e-07	FBgn0264563
158.940099240805	-0.344558951236071	0.178084787270052	-1.9348028347507	0.0530144951136813	0.0812824386392598	FBgn0263025
207.661644517229	-1.5524590629123	0.16356311166751	-9.49149870704422	2.27736122844071e-21	1.59344118452461e-20	FBgn0264291
16.6289405251583	3.01728845066256	0.636698027204971	4.73896309041211	2.14814624466785e-06	6.05628471161971e-06	FBti0019286
315.749999756491	-0.56701466797978	0.133319856171487	-4.25303990165154	2.10887981374872e-05	5.42733552067057e-05	FBgn0010340
71.0320855722617	0.0573159700971432	0.266617071100208	0.214974869615911	0.829786911640424	0.860467570125624	FBgn0038490
689.282728100517	2.25786925377722	0.120040615861045	18.8092108456928	6.34756403659563e-79	2.20344122138568e-77	FBgn0265276
365.559770508733	0.124542552205021	0.125134526643153	0.995269295741047	0.319605306915767	0.385939567919678	FBgn0014930
1871.00893204731	0.0871114978026143	0.0805618439618801	1.08129970118153	0.279563820319882	0.344429600346413	FBgn0038809
235.380210004424	0.00325277217844921	0.150788515810825	0.0215717500829443	0.982789568454526	0.986662738097944	FBgn0038678
213.447567198386	0.617677842883503	0.158337038179478	3.90103193785495	9.57835118347434e-05	0.000230977972118582	FBgn0037478
735.289655703362	-0.911604760584189	0.0999694240286197	-9.11883577845973	7.593564901257e-20	4.94004604762646e-19	FBgn0038428
436.282876617473	-2.26879803531251	0.131247014779137	-17.2864734419328	5.94817594478582e-67	1.60780272922038e-65	FBgn0015270
533.864759877826	-1.25173053838599	0.116854211226253	-10.711899256779	8.95064237739523e-27	7.90551806035026e-26	FBgn0038853
806.012505382407	-0.254446429858814	0.110346360776189	-2.30588873134564	0.0211168504489047	0.0358096148612201	FBgn0038306
4.03151648883922	3.45996413120981	1.38953304819636	2.49001931670565	0.0127736152604122	0.022638621030129	FBgn0046876
213.095256761742	0.644716786761549	0.162168721298938	3.97559271354859	7.02041863219586e-05	0.000171539294115895	FBgn0051320
5.07526517764576	4.79431777410647	1.4459300392524	3.31573288053779	0.000914031497010296	0.00196214431620906	FBgn0051268
168.289563775572	-0.683974919048269	0.200975296034404	-3.40327857475171	0.00066582356717328	0.00145678726407261	FBgn0051184
5.86309909030156	1.5295328025166	0.939667342909598	1.62773859713006	0.103580325263076	0.14610437731879	FBgn0038219
80.8430098761402	6.32243032700153	0.908285464809174	6.96084058587224	3.38248356220653e-12	1.44991334316153e-11	FBgn0051225
2.72991874695932	0.0911121500115771	1.31818957177202	0.0691191555165291	0.944894773594605	0.956500368357315	FBgn0037276
747.001694988676	0.2403708574197	0.29148486290579	0.824642676204389	0.409574485143267	0.478619932430513	FBgn0039870
3374.80160487796	-0.323272711352309	0.100558793279885	-3.21476323261502	0.00130552154997475	0.00274810036075851	FBgn0003165
241.593280794431	0.154800182831892	0.148308593661551	1.0437708227829	0.296591433817198	0.361988672835489	FBgn0038760
5072.98352376951	-1.02332226030764	0.0779322898961382	-13.1309148194085	2.18994830521565e-39	2.97469823379849e-38	FBgn0002781
2.39440496131072	2.63143528699477	1.59390059627549	1.65094065034151	0.0987506942484926	0.140071463048701	FBgn0039311
47.3503266489951	0.759943074108464	0.304827391276338	2.49302751608548	0.012665903033011	0.0224625401116132	FBgn0038034
144.335565556667	-1.44922157449146	0.209061716441985	-6.93202753309268	4.14851188027298e-12	1.76531861259383e-11	FBgn0053970
223.21296332679	-0.721367266446425	0.163288514718803	-4.41774651259876	9.97352908401632e-06	2.64686664786004e-05	FBgn0038332
1058.76948557784	-0.451165052730453	0.0948300617364169	-4.75761635571302	1.95892345203901e-06	5.54141454089116e-06	FBgn0024957
20.4821302842907	3.67662749499694	0.654091560342675	5.62096764109106	1.89890841621814e-08	6.31277794196349e-08	FBgn0038017
1206.88723464088	-0.420238043474685	0.0920481107266166	-4.56541736878005	4.98501530339397e-06	1.36087574854287e-05	FBgn0023212
31.2591923216598	2.92204445645929	0.462030027237084	6.32436050516666	2.54283442155827e-10	9.71018692985043e-10	FBgn0086057
3.15062078538644	1.50536152349814	1.35937304258105	1.10739397968339	0.268123627680338	0.332377301306418	FBgn0263400
2.62830670634021	1.09480334096414	1.34331737345251	0.814999762975108	0.415072445757652	0.483794002985519	FBti0061713
3199.39535264489	-0.193966815793161	0.0748424195406213	-2.59166949684041	0.00955114792886691	0.0173744240049286	FBgn0027492
1046.51910462896	-0.77914692267402	0.0926539724208607	-8.40921228001874	4.12773458593858e-17	2.34172239980992e-16	FBgn0011289
2.21162134826839	-1.10670839389412	1.4857240888231	-0.744894965505198	0.45633521887963	0.524728865054262	FBgn0263986
1.29286823108181	1.56910485863831	1.9453983254997	0.806572534822791	0.4199128026411	0.48853456228289	FBti0019404
571.831948059378	0.206995880170688	0.125449543153006	1.65003295323462	0.0989361963304233	0.140260538360374	FBgn0015269
3.45762670018416	2.06971149100585	1.19314132290686	1.73467421777279	0.0827985254509039	0.120419550818171	FBgn0010399
28.2242999970169	-0.603352680078881	0.410792451584965	-1.46875308382849	0.141899773532264	0.1921461100325	FBgn0266750
1.18648134708006	3.69397160885608	2.30677917859467	1.60135466937347	0.109298386826948	0.153076994227817	FBtr0472817_df_nrg
1.17985744814233	1.33946645934667	2.0303326428343	0.659727589010638	0.509428658708906	0.57500122677663	FBgn0039054
568.723980494258	-0.15113310288985	0.110496362216857	-1.36776541650522	0.171385516102445	0.226346148576508	FBgn0286828
2754.68675915191	-0.954475905012122	0.0881784739854927	-10.8243640638321	2.63904729380073e-27	2.39547036114318e-26	FBgn0028734
9.50242673241443	4.80306786161154	1.22025820395872	3.93610782212288	8.28137770599872e-05	0.000201069994763034	FBgn0039789
5.85952228544997	0.613393238202937	0.862550634524876	0.711138817422372	0.476998217651214	0.545129226365496	FBgn0037849
2457.04922875927	-0.849324919296974	0.0754670734237616	-11.2542448085652	2.20708508271243e-29	2.18174988970999e-28	FBgn0011766
680.920031295901	-0.232096968649453	0.100483071817906	-2.3098116374274	0.0208985847353502	0.035497735154216	FBgn0051510
2.3344204782891	1.88024674494175	1.41259329585076	1.3310602212715	0.18316919643706	0.239576962801622	FBti0019447
3457.16713348847	-0.48141070609991	0.085157973607344	-5.65314891497598	1.57534707030766e-08	5.27497820102521e-08	FBgn0038535
433.168660926919	0.132236028242277	0.12190772929005	1.08472226504731	0.278044683524836	0.342840961768944	FBgn0260444
74.1096992619837	-0.7440625213098	0.288126476495478	-2.58241634146204	0.00981111456961743	0.0178111504227352	FBgn0038437
523.332676458485	0.427330580876448	0.111294937027855	3.83962282821091	0.00012322346955307	0.000294133633613351	FBgn0038369
3.09949418825123	1.88699922193393	1.24203554010957	1.51927957050848	0.128692139817042	0.176323325477016	FBti0019461
46.0515986243597	-1.57543892052641	0.325471226673466	-4.84048601355163	1.29521972289405e-06	3.71080864946869e-06	FBgn0263047
1658.83669534511	-0.772213511311461	0.105351880477126	-7.32985028662232	2.30409982601079e-13	1.05283255315065e-12	FBgn0011785
1121.06195256725	1.71193558719391	0.096446857540948	17.7500400826132	1.72231059063473e-70	5.06291476467986e-69	FBgn0037705
238.260660706683	-0.841189540389313	0.151508796943983	-5.5520838219072	2.82284170323736e-08	9.2718961959146e-08	FBgn0038454
1174.08680071434	-0.927306572377092	0.0924929283949032	-10.0257023803799	1.17521010472267e-23	9.11534211711568e-23	FBgn0260743
2.70693796088217	0.430654523496284	1.25416957278661	0.34337822639041	0.731313937696618	0.775779488235657	FBgn0039879
227.752702814464	-0.933643722656346	0.18159109563524	-5.14146202703543	2.72608754826187e-07	8.28933004150068e-07	FBgn0067629
281.840119694489	-0.196898410655268	0.13887019278601	-1.4178594175258	0.156231812711285	0.208837629051085	FBgn0039726
1059.55969533717	-0.380643771199704	0.102342308145706	-3.71931978178347	0.000199760016905912	0.000464608044860461	FBgn0260634
681.570244968669	0.328375360732137	0.108362613791207	3.03033813271476	0.00244280087313256	0.00492076577142941	FBgn0037231
3.7963703500999	0.92047359073908	1.1002616167241	0.836595203129671	0.402820142825796	0.471877031629033	FBti0059855
8.64715031209595	-0.2316777873916	0.71617066379517	-0.323495221325991	0.746320225980153	0.788544495133404	FBgn0284081
30.4603968048042	4.88897512032312	0.69216595234958	7.0632990596075	1.62595262633024e-12	7.09420187792154e-12	FBgn0037817
23.0835790939636	1.58652161200509	0.469333093289366	3.38037448176902	0.000723871293943349	0.0015766029446879	FBgn0262858
460.763319141541	1.02856249895089	0.125248530672041	8.21217217824418	2.17222483615058e-16	1.18769509356316e-15	FBgn0287598
1217.80399125207	-2.56183195207061	0.0991517666106021	-25.8374816671868	3.36412958201011e-147	3.86271083801058e-145	FBgn0004876
53.7092787564288	1.91119920017576	0.410046184454121	4.66093643261202	3.14773938436442e-06	8.75682975555014e-06	FBgn0039685
1396.54406906056	2.74644567250433	0.115872017945279	23.7024065102703	3.40544042651127e-124	2.62923486722715e-122	FBgn0004117
707.565828240506	-0.956752925438485	0.113831877542666	-8.40496481383149	4.27989895347213e-17	2.42599841944914e-16	FBgn0037811
10.7712105578277	0.877521935951352	0.686522532481524	1.27821286910924	0.201174379755539	0.259763227377538	FBgn0262514
26.062834738332	-3.50753212553763	0.543353534078948	-6.4553405941922	1.07975782891998e-10	4.2191584274901e-10	FBti0019311
2082.31438012836	-0.688611897243007	0.0917412038406087	-7.50602639179885	6.09491351275933e-14	2.88916965880059e-13	FBgn0037834
1.65612769646465	-4.17547343714992	1.87577195499785	-2.22600270039473	0.0260140005401927	0.0431660181888524	FBgn0003248
178.732170780971	1.81275750775916	0.177870394839229	10.1914515307489	2.16507077714704e-24	1.74269387778271e-23	FBgn0000723
2.96697010264543	0.325363187495254	1.21992523890943	0.266707481014261	0.789694393490272	0.82699988167667	FBtr0309733_df_nrg
579.04561608918	0.159158774900544	0.105433760481703	1.50956177768282	0.131155280571201	0.179168195972495	FBgn0037313
1114.64450717105	-0.503412724059183	0.0960237567523242	-5.24258517980758	1.58342253317014e-07	4.92058716414704e-07	FBgn0037890
1738.61070431543	-2.35657591317375	0.0908259405292866	-25.9460667232384	2.01398069827437e-148	2.39432006200158e-146	FBgn0039350
500.820177518764	-0.0815668078616607	0.112606803317877	-0.724350620551819	0.468850506994236	0.537142905591042	FBgn0015781
2.59106932469124	0.650191217470761	1.32142093848486	0.492039439163323	0.622691463076467	0.678500860975688	FBgn0053294
385.152718678087	-1.56205114606947	0.151186252613046	-10.3319654999814	5.05147378089294e-25	4.1607295384743e-24	FBgn0037737
2.50504946014514	-2.03375389120689	1.47181043873117	-1.38180423082212	0.167031819642444	0.221248813357977	FBgn0051551
83.653711183342	-0.0587674983056124	0.270137023281193	-0.217546997415603	0.827782085221548	0.858919018526784	FBgn0051514
14.4802358502111	0.579856700021803	0.570534759815955	1.01633895226446	0.309468005597573	0.375812631008027	FBti0019380
978.953806822967	-0.305303539057987	0.101122165530951	-3.01915546858557	0.00253480417958076	0.0050946378438791	FBgn0039215
21.0869322540869	0.69910145830267	0.487859507980459	1.43299750618096	0.151858550005793	0.203864071227923	FBgn0264901
817.25973691173	0.259737507759799	0.10767284962588	2.412284142774	0.0158529214612578	0.0275794026043172	FBgn0037943
1676.43668842157	-1.592882752818	0.0874405720031615	-18.2167467152481	3.80091841330276e-74	1.19302658795115e-72	FBgn0038478
2380.88555307958	-0.604324999491012	0.0806496158196541	-7.49321609717748	6.72061122621575e-14	3.17791943727498e-13	FBgn0028684
804.055028263058	-0.906401712679237	0.128945834319076	-7.02932140045988	2.07540418534707e-12	9.00930300103449e-12	FBgn0051195
250.542749849171	0.126280532226428	0.158956974764995	0.794432156331125	0.426943890233721	0.495513107680329	FBgn0028487
3182.19936341957	0.503799567233889	0.0976782328699973	5.15774653606203	2.49939642448867e-07	7.62937777018423e-07	FBgn0002719
2.57801111233179	0.663389008107232	1.34533397731947	0.493103585645708	0.621939397444988	0.677791341386872	FBgn0000279
388.753619629283	-0.545806348836086	0.127500486167157	-4.28081778543588	1.86207778540256e-05	4.81523637518729e-05	FBgn0027841
716.991838290181	-0.674857705288051	0.113756082757803	-5.93249775244886	2.98360475136038e-09	1.0481628198163e-08	FBgn0261479
342.413672966332	-0.715899029508308	0.156325951844921	-4.57952771794728	4.66027029628023e-06	1.27611233510454e-05	FBgn0039696
28.5433943243651	0.678886861064629	0.425388482619394	1.59592205431675	0.110506196904563	0.154478693987086	FBgn0039827
603.557185561338	-0.056805354127807	0.116255142606782	-0.488626591943066	0.62510608313849	0.680579878505752	FBgn0038331
5.02909454426117	2.71954247491879	1.08035661970881	2.51726367507405	0.011827028204036	0.0210973704545239	FBti0019358
3.00091841455867	0.391178223884975	1.23609217830947	0.316463634953153	0.751650622977135	0.793218732841699	FBgn0051202
1325.24164228655	-0.809769801709676	0.0898205208030057	-9.01542091350888	1.96115885781435e-19	1.24745303484271e-18	FBgn0039261
21.4569218558773	2.73468873960671	0.542322549402171	5.0425503099978	4.59367924813486e-07	1.3731973079538e-06	FBgn0037630
423.071373000205	-0.273690334114846	0.119600795567291	-2.28836549804437	0.0221162451237756	0.0373300209816311	FBgn0266744
143.015920640898	-0.662071022778746	0.185479331324271	-3.56951374609636	0.000357644451880857	0.000809126905787713	FBgn0267774
472.832796879616	-1.25079329364582	0.125576100443658	-9.96044063501562	2.2705413025598e-23	1.73506552096635e-22	FBgn0037746
587.827632896115	0.0323293807984262	0.110542539303704	0.292460992863613	0.769934179925911	0.808891512717971	FBgn0038854
11.9905912366133	1.57968724584037	0.645934308109572	2.44558498597725	0.0144617360752674	0.0253893050751624	FBgn0267200
259.045049547091	-0.481764123682855	0.141460229804095	-3.40565065071673	0.000660065843126292	0.00144513111743132	FBgn0037656
6.533730452343	2.20709699850688	0.922875387088383	2.39154389572588	0.0167776775720021	0.0290228329258661	FBti0061080
1.14048362050373	1.2549415715689	2.14973922205857	0.583764560227535	0.559378724876816	0.621459956168967	FBgn0039510
761.411784172055	-0.395196661311924	0.104607014301607	-3.77791741739688	0.000158145298452814	0.0003725927638399	FBgn0037700
145.425994801394	2.3353080419063	0.211829787515509	11.0244553860742	2.91276226123235e-28	2.73819408329536e-27	FBgn0038839
502.960600394381	-0.0861183044178311	0.11767192816788	-0.731850882012979	0.464259588666626	0.532564538822257	FBgn0037466
8.06352777953023	1.7824420860893	0.807091853799776	2.20847488138753	0.0272111869257933	0.0449084871205291	FBti0019320
28.4788655325672	1.20574825283394	0.399057449965526	3.02149039677897	0.0025153361891402	0.00506080969970188	FBgn0039101
828.773569406234	-0.0477080138359459	0.0953341592083832	-0.500429376333669	0.616772772874596	0.67319836129325	FBgn0011655
309.054277164736	-0.227675584040663	0.137327922069339	-1.6578972477695	0.0973382077857343	0.138228486616655	FBgn0039274
208.954882584941	-2.21461692487333	0.181323376659172	-12.2136316104243	2.62887432871657e-34	3.03926830739917e-33	FBgn0039731
106.635856559544	3.74181253703122	0.351723912054173	10.6384934569217	1.9729347506956e-26	1.71771908236193e-25	FBti0019466
501.158890253768	-1.23022028296905	0.140079595215268	-8.78229467381384	1.60172790365662e-18	9.74529558773686e-18	FBgn0039250
1901.85189767034	1.08628739714867	0.114419170915809	9.49392823295293	2.22488243551871e-21	1.55834570587895e-20	FBgn0015513
10937.5084994029	0.0317082434600119	0.0792128410284597	0.400291708368593	0.68894167435325	0.738410918562435	FBgn0017581
919.485417195292	0.492268849911566	0.115037185088243	4.27921501672659	1.8755361167637e-05	4.84817244421851e-05	FBgn0020249
375.3698702377	-0.656468763000363	0.13357537051038	-4.91459436340738	8.89664669992465e-07	2.58976276851111e-06	FBgn0267651
8.79182311962293	-1.47487040273966	0.718476032938112	-2.05277606367519	0.0400943010319842	0.0636674751848317	FBgn0051139
117.879294151779	1.60018165579334	0.237083245219821	6.74945061727021	1.48406008989995e-11	6.09876514154661e-11	FBgn0040600
1741.35058308276	-0.0277267317731009	0.105065273763052	-0.263900057364639	0.79185693144115	0.828836742518954	FBgn0024329
589.038530601701	-1.09627059422361	0.126576013454574	-8.66096635771395	4.67781591919616e-18	2.78553985188303e-17	FBgn0039465
687.037777909332	0.34021985552227	0.102287420967396	3.32611627416741	0.000880651837556162	0.00189321119950864	FBgn0013343
255.346388560776	-0.764393501884037	0.157302875609385	-4.85937398742908	1.1775750456996e-06	3.38458347538049e-06	FBgn0261679
544.32845872808	-0.302205034863376	0.10806989034882	-2.79638513454526	0.00516777771280827	0.00988803956613963	FBgn0027873
1067.98931838784	0.576361232464418	0.096126252839922	5.99587745737085	2.02389602860889e-09	7.19666999691155e-09	FBgn0038197
2.24548547213192	2.55535290948752	1.61660187002547	1.58069402050565	0.113948016239233	0.158662691765947	FBgn0039346
4.47799534752646	0.785207368315385	1.0028753452203	0.782956099237737	0.433652892409034	0.502240249979338	FBgn0082958
40.2219453178497	2.66719442336886	0.39292034257125	6.78813014850512	1.1359615538886e-11	4.69698600028914e-11	FBgn0263449
21.4687084301555	1.67650016024402	0.475016060590854	3.52935468783664	0.000416574406476167	0.00093473535603822	FBgn0266372
4.5677128906513	-0.0206262471420398	0.978742321386861	-0.0210742364883259	0.983186436634078	0.986859428402735	FBgn0038952
571.160801875497	-0.0745791602572974	0.118300496194306	-0.630421364715181	0.528418936240484	0.592552586765831	FBgn0000139
15.691355179246	1.26043053180491	0.555943390054109	2.26719222560095	0.0233784855522087	0.0392779608439684	FBtr0309656_df_nrg
11508.3583168384	-0.363310027580021	0.0684099707226484	-5.31077595476502	1.0915945940595e-07	3.43671942268462e-07	FBgn0020238
2494.86583823789	-2.10430312781598	0.112438302304015	-18.7151805452049	3.72357620181469e-78	1.27283772761269e-76	FBgn0038476
1559.94428015481	-0.420096348200346	0.0915014882433347	-4.59114224550274	4.40826754599823e-06	1.21044088257535e-05	FBgn0039341
11.338229734944	4.45159989695679	1.00991789213045	4.40788298894874	1.04385909995427e-05	2.76755538756378e-05	FBgn0037850
3705.16946361412	0.261861091645117	0.0838885973971905	3.1215337932672	0.00179911598150354	0.00370127474663377	FBgn0037270
1042.17362493821	-0.887744195032688	0.0980138864355095	-9.05733082645182	1.33681659701687e-19	8.55180674491649e-19	FBgn0038965
1.50801981208375	1.81587465875965	1.88126677933375	0.96524037882747	0.334424426621055	0.401668104356482	FBgn0039609
780.634551070417	-1.32857814178249	0.129965879966166	-10.2225148795081	1.5720844761702e-24	1.27148602365265e-23	FBgn0003268
308.215252695474	0.838318369852592	0.145006115042663	5.78126218750117	7.41422340130661e-09	2.53958891313496e-08	FBgn0260935
1206.76525770035	-0.827661800123237	0.0905436948661495	-9.14102082256271	6.18655544762969e-20	4.04626026696482e-19	FBgn0026566
281.013453421257	0.0597098124243071	0.141244893484623	0.42273961876581	0.672485246234508	0.72279116712652	FBgn0266700
3.78951092277324	3.35629515393379	1.45921130458129	2.30007480300933	0.021443982512556	0.0363093598529969	FBgn0262404
320.593785973645	-1.32472461982279	0.139366895116869	-9.50530338436486	1.9946572919341e-21	1.4007436518475e-20	FBgn0037540
461.423613440742	3.27324075432513	0.160824823962123	20.3528328132729	4.38204565555272e-92	1.91131173171088e-90	FBgn0039529
302.987689039526	-0.471617789105986	0.160888990461457	-2.93132418665382	0.0033752035476515	0.00666801242046328	FBgn0044871
977.756724603696	0.518528720402716	0.0908747011913693	5.70597441977572	1.15679371963755e-08	3.90461478130927e-08	FBgn0039674
714.167334788529	1.1269890636736	0.113340131658276	9.94342469154262	2.69402591115076e-23	2.04819151615163e-22	FBgn0051522
5290.45425202401	-0.161190882024838	0.0711889656396115	-2.26426779173691	0.0235576492811169	0.0395492952315077	FBgn0283535
934.795637381902	-0.986722535690463	0.105234972752541	-9.37637469637335	6.8280107128168e-21	4.6799742814276e-20	FBgn0023083
26.7211354078249	1.51139984256992	0.420918966203658	3.5907145173369	0.000329772686391914	0.000748338896788678	FBgn0037902
184.247241250193	0.353910440724153	0.176257229334623	2.00792014069537	0.0446517785645865	0.0698151761215847	FBgn0051133
676.999018829326	-1.29941589936227	0.115533477526064	-11.2470941512959	2.39347974696535e-29	2.35560490261777e-28	FBgn0004107
16.2651756246355	2.25305593776429	0.606760006508981	3.71325715867027	0.000204608791985112	0.000475062998881436	FBti0063150
2217.74673758318	-0.718600216157457	0.0777810932017039	-9.23875181715387	2.49389346211699e-20	1.66185341121427e-19	FBgn0250823
1.75587067455899	1.28928485233649	1.64315173499239	0.784641384529503	0.432663858607127	0.50124234878649	FBgn0037812
7.28971477278266	1.59709851820138	0.857503152033657	1.86249871433557	0.062532826497888	0.0939145881691031	FBgn0037950
2.30405211608274	4.63891155765615	1.79774666453015	2.58040337339107	0.00986849691829311	0.0178959756479954	FBgn0004197
3.51639900218148	2.61409218562268	1.34958198256991	1.93696434850505	0.0527497015256186	0.0808949189834658	FBgn0037714
1.9211694074873	4.39948881653513	1.79951173697985	2.44482362972462	0.014492299318942	0.0254263483153542	RR48301_transposable_element
375.3698702377	-0.656468763000363	0.13357537051038	-4.91459436340738	8.89664669992465e-07	2.58976276851111e-06	FBgn0267652
569.597725470506	-2.93455058328006	0.142197247478609	-20.637182753636	1.27267701577242e-94	5.73729631875391e-93	FBgn0037844
11.2476294195708	1.26196394300466	0.648807958769568	1.94505003514124	0.0517689565888149	0.0795270626431263	FBtr0309655_df_nrg
394.006006768774	-0.271473418078535	0.131672406507454	-2.06173354979403	0.039233110576122	0.0624549837041856	FBgn0261839
233.136117368985	2.47113554779186	0.182065311860875	13.5727971601761	5.80632066562663e-42	8.41446729471716e-41	FBtr0309704_df_nrg
13.6458537804882	1.72542103737669	0.604061218353202	2.85636783980364	0.00428518361208819	0.00831414740681582	FBgn0267199
88.0150903688992	0.181526945683564	0.239456740837713	0.758078244314663	0.44840414293801	0.517290398720922	FBgn0037883
1333.73848860589	0.215728507457612	0.0892587177575456	2.41689005709894	0.0156537444436932	0.0272540698362589	FBgn0039877
41.0900081260483	-0.629233588606698	0.335260546291019	-1.87684949979321	0.0605387239356006	0.0912461816841532	FBgn0014949
528.422252274362	-1.11640037870801	0.111507559980066	-10.0118806196422	1.35158456450734e-23	1.04471732103519e-22	FBgn0038206
1.62570632501917	3.04109931816781	1.98664889564611	1.53076838329742	0.125826646181091	0.172837951410713	FBti0059759
166.34324970402	-0.104240905104622	0.188279691122724	-0.553649225166168	0.579818930562778	0.640040058601508	FBgn0039764
35.3139620719296	-1.00101158701713	0.357066063163803	-2.80343524710139	0.00505613841323748	0.0096882275628915	FBgn0038402
427.833979419545	1.00412247124988	0.125102315386153	8.02640996811657	1.00366428218966e-15	5.28961395328988e-15	FBgn0038183
5.83739074317025	1.75683870050894	0.915395042826165	1.91921369279532	0.0549572953266126	0.0838211064279875	FBti0020295
94.2761683948239	0.366014329138921	0.22145851967335	1.65274440413848	0.098382893175526	0.139623472102262	FBgn0038412
342.469552423491	-0.661561478426876	0.130811856534716	-5.05735103798717	4.25120262814542e-07	1.27479143094879e-06	FBgn0038806
287.703845453322	-0.137666350206612	0.141398540590121	-0.973605170407468	0.330252618131976	0.39719012282766	FBgn0022943
6431.25290388622	-0.134520046166825	0.0940353953037283	-1.43052566251605	0.152566205844279	0.204670901668867	FBgn0005585
405.207781882797	-0.775430646736255	0.129494209749111	-5.98814918627339	2.12242343003903e-09	7.52908274601118e-09	FBgn0040212
41.1816552336517	-0.280746428028433	0.349342705983615	-0.803641877216125	0.421603830512274	0.490204765371463	FBgn0040551
2742.80761415603	0.262836115675418	0.125573260178907	2.09308984493155	0.0363411350615821	0.0582933502587814	FBgn0261885
82.7561636480819	4.73888060669363	0.406251384403778	11.6648971268086	1.92635796936856e-31	2.0441305656001e-30	FBgn0039494
93.8112808878369	-0.278680170385096	0.257799089727727	-1.08099749568325	0.279698227620393	0.34456359375079	FBgn0267770
875.237072389421	0.131898961893246	0.0940543131362635	1.40237015714691	0.160804740145523	0.213949775093092	FBgn0037955
18.1321371565575	-0.542772586479474	0.50992223729969	-1.06442227221496	0.287137448650599	0.35221005160447	FBgn0011701
366.689934971565	-1.42377159766088	0.140244294267546	-10.1520821584708	3.24367890341389e-24	2.58455411556715e-23	FBgn0086253
14.9222482911639	0.850045852566147	0.544757357350658	1.56041188080545	0.118662579011949	0.164324614621845	FBgn0265161
185.31484984402	-0.66112467526301	0.168198697940345	-3.9306170818129	8.47281212585859e-05	0.000205495140095296	FBgn0267819
1.76359602439083	3.17023592306692	1.81099456895241	1.75054965786053	0.0800235133210762	0.116826328836703	FBgn0037985
6118.82321655733	-2.84510819526108	0.10182312252667	-27.9416710533098	8.32246171760618e-172	1.38029568783113e-169	FBgn0261987
209.492465051725	3.74282279004116	0.238604225283179	15.6863223423605	1.87614990140095e-55	3.77308349931443e-54	FBgn0039297
11.4515702713407	1.50160846992569	0.633952478102358	2.3686451615751	0.017853372835306	0.0307096300473112	FBti0019299
8.68282384755593	-0.225305057476013	0.707677112956949	-0.31837267780867	0.750202260834075	0.792063594156316	FBgn0038592
2.81477332421261	4.95496378004917	1.66093532888235	2.98323703150043	0.00285217013967857	0.00569332149427072	FBtr0309683_df_nrg
18.1319916292229	2.34054661230692	0.612995217189668	3.81821349771269	0.000134421573611079	0.000319727234400006	FBgn0038257
9.23448419591976	3.3407233699022	0.89344040599677	3.73916754545606	0.00018463064581862	0.000431436440411782	FBti0019283
974.61469348872	-0.670837254973591	0.112993191368647	-5.93697059838716	2.90336708776267e-09	1.0207755419263e-08	FBgn0264841
620.831019244393	-0.602929788098372	0.115612102159346	-5.2151096367694	1.83708545845228e-07	5.68126290258931e-07	FBgn0015240
11.7883537779616	1.89655020839091	0.649398535149241	2.92047195325912	0.00349501654498715	0.00688547474195006	FBgn0082923
433.432613764748	0.619214506102064	0.13265358688713	4.66790624085372	3.04284691461739e-06	8.47731344897762e-06	FBgn0261261
586.740603804541	0.818023841737305	0.141504068244231	5.78092101440806	7.42927673186362e-09	2.54409644700117e-08	FBgn0039109
1.55246758393315	0.489504953390157	1.73961944254957	0.281386228169963	0.77841417990717	0.816714783885733	FBgn0027563
1.14340294814233	3.64599169787869	2.1114318235031	1.72678637183254	0.0842060369204167	0.122096481380343	FBti0063873
731.781374408259	-0.196534207982491	0.0987460655295779	-1.99029912663834	0.0465579941724286	0.0724247445243638	FBgn0004387
1560.67129133155	-0.419184864390477	0.0914857920831444	-4.58196682616589	4.60622979106492e-06	1.26234375791853e-05	FBgn0265068
753.556360685874	-0.630779386653281	0.100127542294873	-6.29975900932082	2.98108767014789e-10	1.13257725567779e-09	FBgn0038195
467.870648995922	-0.909324936550758	0.121603730397339	-7.47777172278801	7.55933558493414e-14	3.56323207887738e-13	FBgn0039543
397.929624821577	-0.407668765127362	0.124221229321623	-3.28179625458272	0.00103148106846443	0.0021995105831351	FBgn0020018
10.8167805574563	1.31047042750953	0.715418300070141	1.83175413234614	0.0669880596841826	0.0998355440201141	FBgn0267435
661.391686584819	-0.12495851177884	0.103676100987833	-1.20527788553222	0.228096043806128	0.289434424529284	FBgn0014366
501.691634373981	-0.194844580856346	0.129158596252654	-1.50856843066954	0.131409106831411	0.179460195300719	FBgn0037305
137.661064683302	-0.0654930948742654	0.205971753305759	-0.317971245198086	0.750506748815942	0.792196307437863	FBgn0037670
1801.8435698875	-14.2629265363771	1.18192052623983	-12.0675851038422	1.56664416208249e-33	1.76711147551773e-32	FBgn0038469
59.9211485947051	0.184293794575651	0.278518216850822	0.661693862108708	0.508167439161348	0.57386696181015	FBgn0037923
1.18648134708006	3.69397160885608	2.30677917859467	1.60135466937347	0.109298386826948	0.153076994227817	FBgn0264912
178.050160631779	0.176321949219191	0.174617751047262	1.00975959294922	0.312610483571802	0.378786798620329	FBgn0037708
33.5091275949912	-0.164921694072936	0.376823665426774	-0.437662782899137	0.661630752161817	0.712835634336503	FBgn0038589
1451.84903794054	-0.305275300170585	0.0891983821795201	-3.42243090862556	0.000620638688364259	0.00136392281031988	FBgn0040078
710.320787286438	2.71807437885855	0.120884435004334	22.4848995551917	5.83324138852707e-112	3.64482627039408e-110	FBgn0266446
1.55860218788592	1.89265564134079	1.84488343472174	1.02589443090005	0.304941348000242	0.370899236671367	FBgn0038165
12.936987710835	-0.846523035037736	0.616149156848779	-1.37389303487353	0.169474892287168	0.224021027549525	FBgn0037668
2606.65067653941	0.571551662721179	0.0992611563382105	5.75805968624567	8.50862725974739e-09	2.89819722635513e-08	FBgn0266717
1834.00873079337	0.448764735836721	0.0831035497310563	5.4000669921927	6.66160157231201e-08	2.1287334805528e-07	FBgn0039026
2.2389526539643	3.54954088800813	1.71168716995037	2.07370888227844	0.0381063558090511	0.0608704856050882	FBgn0039332
2487.32309105046	0.692077264470856	0.0745750025378869	9.28028482626272	1.69026112262081e-20	1.13933607231751e-19	FBgn0039635
1.72136434350078	4.22456943036701	1.87641920082794	2.25139959583817	0.0243602397141312	0.0407135432097087	RR48332_transposable_element
297.564147069676	-0.403541199070804	0.137215634054039	-2.94092726279193	0.00327231364077666	0.00647712707384612	FBgn0038755
16.9971982242214	1.48178097137842	0.541375698722017	2.73706591351689	0.00619898711190927	0.0116716458109866	FBgn0260440
286.183360361041	1.71332917546899	0.148438638609873	11.542339592402	8.06999411517969e-31	8.37160625044973e-30	FBgn0038744
186.095844215335	2.4128060074908	0.208078956410112	11.5956272038163	4.33676886067655e-31	4.53386403691275e-30	FBgn0026315
2.75794919115707	4.91846831490993	1.64275131240463	2.99404315051824	0.00275307005741099	0.00550614011482199	FBgn0003651
9.91846998295569	1.98330040778948	0.719052231353163	2.75821466273342	0.00581180189797678	0.0110027827927593	FBgn0043853
10.6813523205801	2.276583548734	0.714268304697455	3.18729465351022	0.00143610392090349	0.00300414513756112	FBti0019396
37.3235711327984	0.239497001281584	0.345880167754155	0.692427677587498	0.4886687894263	0.555677714334934	FBgn0038170
3722.23544545776	-0.678494906685595	0.072592940009557	-9.34656877922659	9.05371968267229e-21	6.17399341203145e-20	FBgn0005649
6.92739956640656	5.24590733356464	1.39383494797758	3.76365030965563	0.000167451000094461	0.000392932180833012	FBti0062875
5.18415020982039	3.23799285639211	1.23255182439065	2.62706426806266	0.00861250659139402	0.0158017500066631	FBgn0039536
31.278354298391	-0.206374308337217	0.412738502294061	-0.5000122527706	0.617066449927032	0.673409479148639	FBgn0283562
3.04386258685991	4.02286602028426	1.60423883107579	2.50764782796496	0.0121537731613927	0.0216399984957122	FBgn0037307
6620.17387575735	0.764585260917805	0.0695922561149714	10.9866428192047	4.43102606984008e-28	4.12804467560552e-27	FBgn0262559
9.03462830376256	5.6387870060527	1.32899204382323	4.24290501381115	2.20644841900473e-05	5.66649360751472e-05	FBgn0037326
1.84766510639526	-0.25335188504117	1.5455834714009	-0.163919898037946	0.86979420260715	0.893539444660431	FBgn0039796
724.59700195672	-1.12091615345582	0.106560961602251	-10.5190131226457	7.06092619566486e-26	5.99219725284661e-25	FBgn0037377
277.950071364045	-0.0301013667674994	0.157475168203588	-0.191149926117771	0.848408133321473	0.876462231854865	FBgn0037743
55.764617793449	5.55567769831522	0.61511975863012	9.03186350360098	1.68772854126237e-19	1.07658809227534e-18	FBgn0267702
883.626665720598	2.22589726334152	0.134612076729685	16.5356431415241	2.0319777931164e-61	4.78066369049486e-60	FBgn0039431
154.769119034959	0.406771323186237	0.178678960976227	2.27654851451905	0.0228132003737106	0.0384002673625395	FBgn0038475
7.24114631942995	2.39844036927987	0.886880480997923	2.70435579615095	0.00684369670166705	0.0127816240080905	FBgn0263117
1126.30738891028	-0.844683063947483	0.11635480817883	-7.25954584231068	3.88392149695696e-13	1.74795984556515e-12	FBgn0039240
1240.39913830977	3.83973345937506	0.135035872347316	28.4349143129846	7.48820001372829e-178	1.45791998528153e-175	FBgn0264904
253.182672266102	0.129427485385381	0.145699578065864	0.888317503066984	0.374369987199809	0.44295282790578	FBgn0037815
89.2023770858249	2.18827040828557	0.278417230400448	7.85968025448057	3.85115254784773e-15	1.966415177795e-14	FBti0019405
9.09064265547905	4.10508319220879	1.04240657704136	3.93808258948264	8.21353256718575e-05	0.000199603105115003	FBgn0039804
1968.62597223513	-0.711786794203441	0.102493820088755	-6.9446801142456	3.79318841940718e-12	1.62079176928486e-11	FBgn0086134
564.329802427191	-2.06200456167124	0.145572405276608	-14.1648038153464	1.51288829454659e-45	2.40807361954252e-44	FBgn0027570
478.951516015971	0.0865725086062459	0.120715543178558	0.717161239776647	0.473274612453998	0.541564833365163	FBgn0037933
507.095657160538	0.251047231664858	0.117154156006294	2.14287943529182	0.0321227806738991	0.0521495390420738	FBgn0037299
5529.55239951708	-0.173872885766996	0.100631454600809	-1.72781846845727	0.0840207752092509	0.121946315272372	FBgn0037912
559.158037832013	0.959206450842204	0.118266017532444	8.1105838418806	5.03771134724789e-16	2.70490064903789e-15	FBgn0037279
6850.13507691967	-1.08664602102692	0.0815614871851718	-13.3230285337965	1.70066138490014e-40	2.37738658113928e-39	FBgn0038145
10.9891714126034	4.39096808541408	1.01223936855932	4.33787523168908	1.43866781722521e-05	3.7615927319197e-05	FBti0019415
32.1455121030675	0.667397045651551	0.379502286299294	1.75861139641517	0.0786435359548686	0.115061779788467	FBgn0267568
11.4502470025766	2.55693936140635	0.718275612852404	3.55983039888028	0.000371094380517844	0.000837862505525499	FBgn0053293
20.0844626473571	3.32496477238305	0.6037667238791	5.50703548387151	3.64926725771432e-08	1.18962039165577e-07	FBgn0266742
262.090726354196	-0.843175026631844	0.145285554223065	-5.80357098226898	6.49172518752531e-09	2.23214323443089e-08	FBgn0038740
2196.17026405106	2.97877524243036	0.0859121780374758	34.6723283063664	2.05883644936333e-263	1.10633635442988e-260	FBgn0001297
1405.30080592138	0.230209676658564	0.0869179760345029	2.64858533483546	0.00808294400060823	0.0148993235049631	FBgn0028968
507.782459262127	-2.11246172493145	0.123655366890872	-17.083461705271	1.97072070841128e-65	5.1809514670836e-64	FBgn0038390
296.832399167053	0.0454394661687438	0.134168829504371	0.338673791346324	0.734855486523807	0.778982766981837	FBgn0003512
381.372268641939	-1.21396463520522	0.134969531047918	-8.99436062183714	2.37611196162797e-19	1.50711464081729e-18	FBgn0024909
1.75974972509403	1.36530933785775	1.61588213843145	0.84493126409768	0.398149217521755	0.467056984647857	FBgn0262983
23.6190160080154	1.22349772049677	1.10127020853951	1.11098775850783	0.266573618543739	0.330761059528641	FBgn0038450
17.0112670380677	5.64120911737495	1.12565830362585	5.01147559539523	5.40142345712504e-07	1.60288762365844e-06	FBgn0038866
2.45030640182856	2.67761384050061	1.546044448481	1.73191258707432	0.0832891272955755	0.121067532578312	FBti0019431
1.92441158349155	3.31268637936705	1.80044463646308	1.83992682267349	0.0657789814702166	0.0982079169894299	FBgn0263484
49.9682041825742	-0.975859787957669	0.308952626115791	-3.1586065482801	0.00158525349673113	0.0032910362347529	FBgn0038894
237.643256617515	-1.02943292814519	0.163548637064691	-6.29435345118772	3.08683745267479e-10	1.17209085187205e-09	FBgn0039876
639.836305285331	0.306136400184938	0.137277982967888	2.23004733582478	0.0257443005198382	0.0427819066283407	FBgn0022344
70.5466129698401	1.27167239129561	0.268394497489094	4.73807176820859	2.15761404785982e-06	6.08042523997248e-06	FBgn0038550
1.47910928995929	-2.90637308743475	1.94019375233757	-1.49798085058934	0.134138225793607	0.182722868111064	FBgn0266228
6.83840353076481	1.11223561323924	0.816772766227977	1.36174424421099	0.173278612985322	0.22846645430178	FBgn0038366
1325.60984573836	-0.970424106013089	0.0871231910249236	-11.1385280382519	8.1454456338551e-29	7.83853271097489e-28	FBgn0038989
638.638554313473	-0.59722614348079	0.122622539692599	-4.87044343542362	1.11348074637516e-06	3.20860153299098e-06	FBgn0026441
6.83155135376815	2.8646577881497	0.945893077666579	3.02852178093588	0.00245753361111315	0.00494821740582945	FBgn0038980
2454.18661883965	0.50659349837755	0.103055092058894	4.91575416853777	8.84413223973546e-07	2.57615074823517e-06	FBgn0016119
25.5482277353553	3.20506010590926	0.565828583161007	5.66436585441505	1.47569253766777e-08	4.94992598028184e-08	FBgn0267751
583.862899015206	-0.254921122077444	0.11850287286862	-2.15118094529291	0.0314619204218019	0.0511632295056877	FBgn0010770
388.595365146569	0.252687884390264	0.12390703693231	2.039334412688	0.0414166633666752	0.0654424200973788	FBgn0039049
496.748929846973	-0.508959682351985	0.144667074373946	-3.51814457128226	0.000434575537911215	0.00097301462938321	FBgn0038196
8.90739797527845	0.0864635047253362	0.709988529739289	0.121781551537299	0.903072024929588	0.920266220352279	FBgn0016650
1.69805381633759	-0.519635919741732	1.62400076313392	-0.319972706625434	0.748989020687954	0.791093521811619	FBgn0263384
14.7828738520203	1.59364042218276	0.587342578611821	2.71330647600812	0.00666154652168994	0.0124656938253772	FBgn0083047
642.633213252282	-0.573162090497445	0.106374255929712	-5.38816544931858	7.11805120125499e-08	2.26811906635815e-07	FBgn0037354
516.654439300016	-0.346113245953297	0.112111538112349	-3.08722234821584	0.00202036412977054	0.00411677042186159	FBgn0038461
29.7639639017657	0.180372246668592	0.384656122161568	0.46891817464127	0.639128124775135	0.693054747740857	FBgn0039655
289.506299351202	-0.535127164499605	0.142570040089422	-3.75343349952043	0.000174428821922161	0.000408663549651607	FBgn0000246
3.19375908628367	4.08438169541934	1.62047763044033	2.52048014652908	0.011719484929966	0.020933328087909	FBgn0026563
71.6033157753849	-1.72601654100057	0.282158913923204	-6.11717885145514	9.52464494447561e-10	3.47984988262402e-09	FBgn0051274
2.41122424374502	1.3596319141459	1.41779895232427	0.958973704922682	0.337571992073785	0.404876588395293	FBgn0038139
24613.9108344006	0.365959254944226	0.0658467738886059	5.55774008857784	2.73289926841911e-08	8.98086320252992e-08	FBgn0039830
497.89809283618	-0.91851143805072	0.11787948517429	-7.7919532537206	6.59811462884021e-15	3.3235497534248e-14	FBgn0037848
950.513458407956	0.259382839379906	0.0986445420730661	2.62946974996124	0.00855181398575681	0.0157032625867492	FBgn0038870
487.805368605203	0.401472200411836	0.126915517702983	3.16330270464949	0.00155990043518125	0.00324190941309172	FBgn0086768
19.3157116104672	4.47855292167997	0.776981148492643	5.76404322082774	8.21223699760346e-09	2.80290546679016e-08	FBti0019365
810.190520949036	-0.736076493760628	0.0981648734225284	-7.49836950934937	6.46165340531485e-14	3.05762070612891e-13	FBgn0064126
171.735726477265	-1.01506744118156	0.184908822075651	-5.48955658138512	4.0294402577202e-08	1.30784006818587e-07	FBgn0039403
756.206748476611	-0.230346787572363	0.0997665777155134	-2.30885726309268	0.020951503182164	0.0355741271169352	FBgn0085346
2.73772128609921	4.89421131647044	1.65958671672655	2.9490542839027	0.00318747983094637	0.00631758690600967	FBgn0262823
3508.89657156035	1.08303022526119	0.0745186836036166	14.533673608918	7.41356246856592e-48	1.25591170495226e-46	FBgn0285925
440.583603517207	2.78109666236452	0.156196564328377	17.8051077776444	6.45079599301096e-71	1.9130241362055e-69	FBgn0063649
95.1726429969193	0.537054834067539	0.231171626288436	2.32318664141527	0.0201691280942512	0.0343455528987413	FBgn0053099
1815.91185470139	-0.502538507815608	0.08078362281106	-6.22079686858022	4.94636209994305e-10	1.8483846578758e-09	FBgn0038286
8.21900147969989	2.86269255479516	0.902430742298331	3.17220194372412	0.00151287765724675	0.00315198487088288	FBgn0027494
192.118213092236	-1.06305431711502	0.167778442804748	-6.33606021932242	2.35714691201824e-10	9.01905770892993e-10	FBgn0039272
83.674079216661	-0.0878882904933354	0.347822946053935	-0.252681116902814	0.800514640994365	0.836245232279806	FBgn0039232
168.968260638337	-1.54024225869721	0.177511500911575	-8.67685896850401	4.06849113524378e-18	2.42928491522479e-17	FBgn0003480
4.31893741852941	-1.13113503886238	1.04810363302717	-1.07922060683578	0.280489395485031	0.345316581648269	FBgn0283560
29.0565576359983	-0.110212626441598	0.518720517566014	-0.21247015051332	0.831740262594612	0.861960864591222	FBgn0039734
73.4244429123627	-0.0546729491924467	0.26013403919481	-0.210172222603682	0.83353325852202	0.863352798379709	FBgn0051388
496.855567997305	-1.47281142980631	0.122961164996271	-11.9778584551552	4.64159310018678e-33	5.16612773056415e-32	FBgn0264816
428.42895118053	-0.110402842059519	0.131096305377255	-0.842150674969927	0.399703619190282	0.468798535027261	FBgn0038303
79.863478185131	-0.804325793906185	0.25926097164176	-3.10237899986575	0.00191972009214999	0.00392833506747037	FBgn0051441
60.4804777019362	-1.27421418124841	0.291384131559505	-4.37297039625575	1.22567349749474e-05	3.22730258042813e-05	FBgn0038652
2.15684056310216	2.43373578073674	1.67214325847718	1.45545889588022	0.145542261683606	0.196464503964787	FBgn0039611
292.371111206409	-0.160050835799555	0.144416220230993	-1.10826080023113	0.267749199553769	0.332005053240293	FBgn0266170
1044.08353770311	-0.174009726695927	0.0885367292167562	-1.96539592365012	0.0493684309287072	0.0763369591501212	FBgn0000447
13712.5665429956	0.507382923947425	0.102644210794088	4.94312265662281	7.6881079254025e-07	2.25260723816482e-06	FBgn0039300
3.45665554148734	1.65672036886244	1.20169154500582	1.37865692385679	0.168000556711103	0.222400421645345	FBgn0039022
43.232539319218	-2.4733695579418	0.368726459414234	-6.70787109194996	1.97484263604742e-11	8.0467200402369e-11	FBgn0039098
340.90394229028	-0.143731784261542	0.138153839039	-1.04037488397965	0.298165765762851	0.363546823131071	FBgn0039626
275.36282367233	0.206623718390566	0.16135166592729	1.28058001262706	0.200341224163355	0.258861595211168	FBgn0010768
56.8142160184188	0.0144981467154088	0.279198798308557	0.0519276830818813	0.95858631611775	0.967538793948635	FBgn0039848
2.11695526536875	1.73324891266197	1.57401927875134	1.10116117131485	0.270826517578741	0.335449330366293	FBti0019296
6.23576808687966	0.103269708302172	0.816908079268183	0.126415334751842	0.899403164155518	0.917084030911972	FBti0063889
120.387183303848	-0.0025061671363389	0.200562139293636	-0.0124957140224243	0.990030122160196	0.991949929974648	FBgn0037602
218.189602105828	0.687273095439408	0.160825026321904	4.27342131481315	1.92496234469883e-05	4.9701987581557e-05	FBgn0039690
1.33483435196584	-1.61391643564282	1.95968185313457	-0.823560433067905	0.410189365735465	0.47917251646002	FBgn0051516
1.61811126738463	0.534550307700348	1.62345481306182	0.329267130442756	0.741953786265833	0.784847745861256	FBgn0038073
120.089080654862	-0.740514736650246	0.20368644028531	-3.63556226724264	0.000277374982903431	0.000634472249331635	FBgn0051495
525.983909685383	-0.387838385522051	0.124660631436766	-3.11115370628281	0.00186357909073005	0.00382160303844717	FBgn0015402
2892.35116864918	2.90040869483914	0.115536677287689	25.1037918254915	4.52109902045707e-139	4.46591501770738e-137	FBgn0002773
8.81136602867219	-0.940492930350506	0.736535733246621	-1.27691419152856	0.201632543291067	0.260255510547313	FBtr0309673_df_nrg
897.720525480697	0.445175776639953	0.0962425683152773	4.62556002435034	3.73587591333494e-06	1.03309503951712e-05	FBgn0026634
353.98446027447	1.12587801779097	0.139550324618099	8.06789966896969	7.15177780832441e-16	3.80502903275367e-15	FBgn0051217
602.85880746074	-1.8445012474699	0.110859826513728	-16.6381394006736	3.68903586623602e-62	8.85209900819098e-61	FBgn0039379
5.85197412154691	0.424344234775279	0.882900395970303	0.480625262727317	0.630782857296293	0.685649073947601	FBgn0038361
1007.94938284586	0.830750534239109	0.108736711247943	7.64001894764701	2.17189776164998e-14	1.06525281234049e-13	FBgn0262127
44.5681394762745	2.06898852203083	0.376060055090974	5.50175030296774	3.76039271141656e-08	1.22347095386704e-07	FBgn0051019
6.52409265545995	0.220771933092793	0.828753100044444	0.266390476344466	0.789938499102692	0.827082437016358	FBgn0001321
2.09024300830239	3.41964844766933	1.74934842491836	1.9548126599359	0.050605186346395	0.078024798964475	FBti0019398
564.798631782747	-1.26873929508802	0.112138180583635	-11.3140706268349	1.11780520662465e-29	1.11564599894469e-28	FBgn0025781
19.4876520806057	1.48598434637266	0.490914805456075	3.02696991383695	0.00247018543105386	0.00497220124075181	FBgn0286030
350.355879490999	0.271907017599108	0.130180902732262	2.08868591239015	0.0367360058098308	0.0588845605595116	FBgn0038275
194.85834419743	-0.0511130938765643	0.160623397114797	-0.318216989521358	0.750320346305444	0.792126014323563	FBgn0039254
3.8054727478504	2.74170959431209	1.25696556528758	2.18121297036869	0.0291676679220605	0.0478143320152484	FBti0019337
610.132505895507	0.0681206819106477	0.115723227933692	0.588651760990284	0.556094903859135	0.618169543934102	FBgn0039265
385.374372489359	0.00207683901214971	0.124207361679132	0.0167207400919993	0.986659401272727	0.989458226089714	FBgn0263738
284.671946739777	-0.782088694314257	0.139546833461024	-5.60448900857858	2.08870244034527e-08	6.92146733685209e-08	FBgn0037680
1017.25439008066	-0.390758560975597	0.11728397241017	-3.33173026923934	0.000863078643230522	0.0018590626166618	FBgn0243511
82.7075670421725	2.54233158989617	0.284877201196003	8.92430696181609	4.48498460844323e-19	2.79848041011734e-18	FBgn0039682
363.698034921378	0.558901177749599	0.139657061486443	4.00195430006131	6.28214343883775e-05	0.00015448346138998	FBgn0020385
8.3653745281925	1.83915911054512	0.766875805960713	2.39824896841164	0.0164736638938951	0.0285742028083391	FBti0061784
1.9814940262231	4.41808516854407	1.84572254565935	2.3936886824806	0.0166798996689981	0.0288797231799615	FBgn0038530
596.284481621247	-0.593389864538363	0.114488623214608	-5.18295921356359	2.18392810279135e-07	6.69684778199018e-07	FBgn0037689
363.525080514727	-0.421732983720611	0.136737353897641	-3.08425585035316	0.00204062023503865	0.00415331540947977	FBgn0038313
534.365065731046	-0.0903999029558054	0.123425635051893	-0.732424045602825	0.463909786701253	0.532254169830441	FBgn0267649
2.4704946629278	-1.05668471920857	1.38004318589204	-0.765689603057993	0.443861014849418	0.512578773617045	FBgn0039104
27.1048979047103	-1.12196841415009	0.414251625143306	-2.70842248056832	0.00676039031404929	0.0126348196270087	FBgn0267108
23.592986198158	4.51356599586654	0.810637782064467	5.56791960075159	2.57798717329769e-08	8.48424294122516e-08	FBgn0038914
1776.18143886235	0.255734947987273	0.110563891743458	2.31300602714543	0.02072230776809	0.0352161268256193	FBgn0260745
189.773223827226	-0.973960275185758	0.163991025153728	-5.9391071814616	2.86578468495105e-09	1.00808985225537e-08	FBgn0038828
3.62529792581815	0.798374401768214	1.14570021087094	0.696844073338614	0.485900380806621	0.553232114226303	FBgn0267682
181.312285732644	-1.72331026779428	0.184114594504005	-9.35998730810438	7.97462709893401e-21	5.44919330860017e-20	FBgn0037773
97.5328070360419	1.60745585127458	0.253167656021729	6.34937288804621	2.16194416862729e-10	8.28395834607504e-10	FBti0019468
5.4817679088607	2.17284821570337	0.968438337724236	2.24366191533621	0.024854162277406	0.0414513738093945	FBti0020328
810.455287152808	-0.323216030888478	0.112919791174126	-2.86235058998709	0.00420511471900459	0.0081717794206723	FBgn0000247
10.337563737124	1.32129165525389	0.694051202658141	1.90373800980891	0.0569443135124944	0.0865764947631111	FBti0019429
84.8819236699474	-0.475945295355831	0.241030061061593	-1.97463043928868	0.0483101021076884	0.0748728555277671	FBgn0266408
267.889627901199	-0.841408464252348	0.147236862042758	-5.71465903700122	1.09924203104756e-08	3.71595808885076e-08	FBgn0003510
123.798580333485	-1.49044866494863	0.228512195084246	-6.52240316714449	6.9189731784155e-11	2.73139834495544e-10	FBgn0038619
775.84197412001	-0.431767055559368	0.109015425322165	-3.96060515549429	7.47600619669496e-05	0.000182306529762934	FBgn0038976
14.5667943064923	-7.31236426383914	1.2866125183947	-5.68342384307185	1.32024529621303e-08	4.44961748854136e-08	FBgn0267191
3498.94946823124	0.586831772723495	0.116907186621588	5.01963813929582	5.17689063780951e-07	1.53965793288317e-06	FBgn0043884
3.82143195932768	-0.579729110702585	1.07365191288921	-0.53996002218496	0.589224602869551	0.648823222536849	FBgn0262364
50.9578321362293	3.84888502487637	0.425720112647038	9.04088134559774	1.55413653130749e-19	9.91841812901895e-19	FBgn0038957
72.35547872124	-2.72581902592268	0.314941278517335	-8.65500717706853	4.92880647678238e-18	2.92980469951746e-17	FBgn0038247
497.314366109601	1.93168430562294	0.123936447352379	15.5860874414992	9.0509910414467e-55	1.77764639840344e-53	FBgn0037213
228.011469400971	-3.8293443797481	0.207439431456937	-18.4600601382917	4.32859408921148e-76	1.43227421168638e-74	FBgn0286041
337.339865306823	-1.30370965002313	0.145212033525054	-8.97797254384012	2.7580188689567e-19	1.74112901717878e-18	FBgn0038827
811.326247607449	1.16764280348038	0.10186514641674	11.4626331434644	2.03240237319599e-30	2.08104371048133e-29	FBgn0243512
1.55127111782974	2.97337225293511	1.91035178361187	1.55645273213157	0.119600474247267	0.1654187965652	FBgn0085320
1.12876202981771	1.26137090239251	2.05117194212104	0.614951324406365	0.538586866452572	0.602044929599255	FBgn0011273
1324.90448670775	0.0171503039888435	0.103373190580056	0.16590669101542	0.868230381803866	0.892001143251234	FBgn0020626
1.36605850600871	3.89247175643919	2.16274941428047	1.79977935989139	0.07189548428771	0.106311935709532	FBgn0054027
1845.55286860214	-0.126232790141056	0.113428517172306	-1.11288407261201	0.265758221407347	0.329871195268069	FBgn0038108
247.042642699336	1.27375861893847	0.183131402056186	6.95543530293987	3.51475054208967e-12	1.50516923119008e-11	FBgn0266418
3.22324955163176	1.96046414554674	1.22364346960722	1.60215307337524	0.109121764149036	0.152925284746313	FBgn0039315
7062.47609377976	-1.21304060365382	0.0740543525035769	-16.3804092891802	2.63960979267698e-60	6.04097409792549e-59	FBgn0267385
1491.88868601106	1.50146070310151	0.092126830288573	16.2977571072229	1.02380721904814e-59	2.28468873433434e-58	FBgn0037443
1056.66008688492	-0.42275023329222	0.0989660524844988	-4.27166914996873	1.94015279583158e-05	5.00653335751084e-05	FBgn0038747
451.020637954214	-1.71027286168915	0.133018563573367	-12.8573998676947	7.81618600796907e-38	1.00193361480016e-36	FBgn0039638
1275.15604999054	0.0263925487535327	0.0897826192121118	0.293960557011376	0.76878804335826	0.808003330814807	FBgn0004901
34.7575050014502	-0.039426048316764	0.371008827562439	-0.10626714349574	0.915370399637348	0.93103315783829	FBgn0051054
1109.33760685526	-0.574001097971394	0.0906186130727288	-6.3342516344927	2.38496007171933e-10	9.12287972764166e-10	FBgn0038376
364.534531065114	-0.842909818558154	0.128417669462887	-6.56381494917067	5.24482844216781e-11	2.09077226386001e-10	FBgn0039705
7.42735165641684	2.98760889397902	0.943397871324921	3.16685990586684	0.00154094533740804	0.00320598724837224	FBti0019353
209.968103788677	-0.0465570790567183	0.155939333402015	-0.29855892058159	0.765276613147896	0.804816503916458	FBgn0038057
1382.23399401321	-0.891541293754965	0.120038898024992	-7.42710328421499	1.11001685450257e-13	5.17237822524715e-13	FBgn0023097
115.332649190742	0.0226107018620377	0.211970649409045	0.106669021985234	0.915051559228338	0.930779332677632	FBgn0083986
861.708430244027	-1.68957840868865	0.102081231431268	-16.5513129592903	1.56648761191452e-61	3.69845247424598e-60	FBgn0037376
9140.00074033083	0.632681265950253	0.0879959725996054	7.18988889217743	6.48440686058331e-13	2.89022965378488e-12	FBgn0037249
114.307425475278	-0.269067743455171	0.204030646908775	-1.31876140928708	0.187248889455517	0.244342067114659	FBgn0039531
40.5724072914222	0.746422116114207	0.346015634385357	2.15719187787601	0.0309907170597039	0.0505201919716878	FBgn0039883
6.68051236126695	2.04099823028747	1.0115607535889	2.0176724166554	0.0436253893780361	0.0684653599187543	FBgn0054034
1.43945680099366	0.258096775589046	1.64809861048849	0.156602750555409	0.875557934665023	0.898018422223998	FBti0019407
11.9277741698857	-1.21366562274241	0.631433668561362	-1.92207936188704	0.0545957725058208	0.0833548821278778	FBgn0010401
38.9854839624258	3.68105205809377	0.458917641692946	8.02116049519121	1.0475075320666e-15	5.51203140845384e-15	FBgn0003129
1248.2576775821	-0.922266820463137	0.0924921901277354	-9.97129399995232	2.03559246733609e-23	1.55996287542459e-22	FBgn0039767
1574.24729326598	1.46883519145569	0.0937964917793019	15.6598094831924	2.8474893049298e-55	5.70091972018284e-54	FBgn0264491
116.267984089611	-0.345113142835818	0.207966532818444	-1.65946480983603	0.0970221660384266	0.13785254136015	FBgn0002354
25.0763217270782	3.67350014298583	0.578278129510048	6.35247981122551	2.11871240243407e-10	8.12294018672924e-10	FBgn0038143
2.71977828981083	1.19278225271456	1.31881108696078	0.90443753810361	0.365763440993156	0.434200618626126	FBgn0038727
662.219722035885	0.0486031890149969	0.113168210660085	0.429477401219876	0.667575836458011	0.718434173434024	FBgn0263755
16.3860527831136	2.99854439863259	0.647622718058668	4.63007908002535	3.65526107550122e-06	1.0112186426747e-05	FBgn0004777
8.25852524889587	1.98928844159833	0.787582732297641	2.52581520647985	0.0115430180316749	0.0206510726112026	FBti0020386
2322.56888054416	-0.957690210122797	0.0768933702983201	-12.4547825957854	1.31709905755652e-35	1.58547569347799e-34	FBgn0001139
30.2944879463942	2.5871415897345	0.472847037417064	5.47141334302697	4.46460637500855e-08	1.44333089874058e-07	FBti0019300
49.5217480770953	0.15443949628052	0.301953523351699	0.511467773471341	0.609023548688564	0.666418697815604	FBgn0041710
1524.8543955678	-0.76507273142538	0.0879952513387878	-8.69447748356099	3.48429486763754e-18	2.08684874060823e-17	FBgn0045862
443.532945775518	3.13209659496088	0.140500742364213	22.2923846682725	4.38028768165106e-110	2.5922812649912e-108	FBgn0038638
19.1972351843355	-0.339373351141098	0.527365392710319	-0.643526017884748	0.519882837987855	0.584737612653119	FBgn0085382
180.299473646978	1.64591762169923	0.207192389499773	7.94390964684078	1.95906317782634e-15	1.01457419934152e-14	FBgn0039048
3358.70101825319	-0.10145237935339	0.104777371811211	-0.968266120820325	0.332911480160817	0.400029769631521	FBgn0005632
901.997570720655	0.831133754862533	0.101530723215559	8.18603205551838	2.69979850220983e-16	1.47076614268803e-15	FBgn0037439
4.38972436662135	3.61337226158084	1.33688249804748	2.70283459231323	0.00687509498019446	0.0128337929534058	FBgn0085413
2.26049185343316	3.56252215733181	1.6924118992374	2.10499711029986	0.0352915596033786	0.0567520722661944	FBti0061792
1.73033759624749	-0.493590636805515	1.69521051293697	-0.291167753526	0.770923023579332	0.809803729671182	FBgn0039413
8906.31650938163	0.443165161463854	0.0875410303329122	5.06237086516493	4.14074530717267e-07	1.24277865184445e-06	FBgn0087013
555.208202845709	-0.632436629876025	0.118419687654575	-5.34063754433144	9.26202736795909e-08	2.92629528836224e-07	FBgn0265083
373.889851174508	0.880739891157109	0.14545029542213	6.05526368029023	1.40187840075697e-09	5.04495966669411e-09	FBgn0039509
27.1171295195192	1.50116039663326	0.429701866232402	3.4934928484145	0.000476745753246057	0.00106353411642437	FBgn0283554
1.09323607390356	2.40032710921985	2.22254814677584	1.07998880145832	0.280147166996667	0.345053364026151	FBgn0051021
388.595365146569	0.252687884390264	0.12390703693231	2.039334412688	0.0414166633666752	0.0654424200973788	FBgn0039050
74.1115914046931	1.27398405268746	0.290983483211647	4.37820057216383	1.19663200620715e-05	3.15268765863637e-05	FBgn0014342
11.5145692032315	-0.515313261938615	0.600572424939448	-0.858036833760009	0.390872124723102	0.459885805178679	FBgn0038607
8.79021838206055	0.695733157600671	0.783360832117494	0.888138810463682	0.374466088327209	0.44302751480297	FBgn0051161
817.340057859797	-0.115158564809522	0.105164008961557	-1.09503779807043	0.273500077419753	0.33829297855234	FBgn0037489
2997.85874496479	-1.97509739650025	0.0803478019755473	-24.5818472682219	1.97538259053e-133	1.81762258364247e-131	FBgn0037624
694.144044956208	-0.483933059102634	0.106560716732174	-4.54138329717632	5.58863193002239e-06	1.51641448895013e-05	FBgn0261844
289.233098484035	-0.172535083201108	0.143210699913989	-1.20476391292502	0.228294454866115	0.289658831381884	FBgn0039835
4.45061818927131	1.00381289767128	1.10946529146981	0.904771789968697	0.365586299529457	0.434050936622071	FBgn0262233
739.475929263092	-0.579503471971329	0.112901568669863	-5.1328203744083	2.85432290287169e-07	8.6674895744074e-07	FBgn0259227
340.238178568812	-0.526716504871078	0.15101438487162	-3.48785650664238	0.000486909316679745	0.00108494605411771	FBgn0037722
6.80808127270604	3.21061727729845	1.01441009069218	3.1650092075757	0.00155078043552277	0.00322445199981628	FBgn0038865
301.061230890495	0.099220827222458	0.138887140959968	0.714398946775473	0.474980523069813	0.543285512721998	FBgn0039854
962.746488487403	-0.0464738351397114	0.102175588389385	-0.454842843308154	0.649222305234161	0.70154535221319	FBgn0266413
40.9439606935608	4.17014333654059	0.539933083495335	7.7234447453091	1.13227244810688e-14	5.62743176761666e-14	FBgn0261575
419.455301816428	-0.786009493846547	0.120946922578209	-6.4987969688793	8.09648413614102e-11	3.18407985611588e-10	FBgn0039861
166.55625520919	2.09317283725495	0.197000456287029	10.6252182188106	2.27479520251778e-26	1.97668814687089e-25	FBgn0038460
1.63182364162341	3.04111138413315	1.98469497540569	1.53228149505015	0.1254529855325	0.172430469372171	FBti0020349
1169.16713241116	2.60322093969298	0.108057507793926	24.0910695872935	3.10100655776305e-128	2.6036826310618e-126	FBgn0026562
618.779707874132	-0.495604617438228	0.106371625076478	-4.65918065162494	3.1747050071099e-06	8.82819024332735e-06	FBgn0261840
74.2223302947962	0.4768028932382	0.770819112204227	0.618566516695129	0.536201965550445	0.599828229261777	FBgn0001230
2.42288008092337	0.107118938225611	1.35136105496337	0.0792674450933578	0.936819899850265	0.949764281865437	FBgn0041711
421.211838853318	-0.62288494753985	0.131346979966918	-4.74228602512776	2.11319979679714e-06	5.9615132444714e-06	FBgn0010438
1.80533195010696	4.30448469552547	1.84002826732284	2.33935791746738	0.0193169175507925	0.0330283149264791	RR48405_transposable_element
2.99829764919551	3.019132859693	1.49469311643896	2.01990149448601	0.0433936062484664	0.0681414034297952	FBgn0039161
10.6744675862166	1.38402108901739	0.671095690539303	2.06233046721723	0.03917628426299	0.0623719131060687	FBgn0267339
1379.26934093744	0.00655653986263151	0.08944289500114	0.073304199987578	0.94156404958741	0.953631743226573	FBgn0015279
3122.72236994387	-0.475216572957805	0.0857755839823784	-5.54023127438495	3.02072444318988e-08	9.90732718989573e-08	FBgn0038149
352.366133883574	-0.0616186569171766	0.140516724746833	-0.438514753515598	0.661013177619813	0.712284513366854	FBgn0039233
14.9743170368827	2.85249460949514	0.663797818255504	4.29723408400414	1.72942536060608e-05	4.48082937210839e-05	FBgn0000015
4.41041684804253	2.97875219503494	1.22982578297843	2.42209281693616	0.0154314085625216	0.0268878784213897	FBgn0039622
1204.73221386815	-0.469314258650979	0.0976255343155484	-4.80729003883397	1.52989957486816e-06	4.35807270754429e-06	FBgn0261550
11.5052058816479	-4.03660226308321	0.927550156231523	-4.35189648340229	1.34964985655049e-05	3.54124925251939e-05	FBgn0037972
25.0455026923418	1.89266280168783	0.452456992339822	4.18307780348398	2.87588914446776e-05	7.31717703916285e-05	FBgn0051055
473.778804610078	-0.492136818706999	0.12012451371825	-4.0968891650317	4.18739262213773e-05	0.000104852623459083	FBgn0259991
500.891994156927	-0.45926806822696	0.111751328922017	-4.10973249854996	3.96117715250274e-05	9.94105246903078e-05	FBgn0037382
1102.70076445744	0.308123800431834	0.109701396640558	2.80875002386175	0.00497342472653834	0.00954744037958217	FBgn0037573
87.0515649821906	2.51699668536274	0.290730857144164	8.65748035859381	4.82306613662504e-18	2.86821914472867e-17	FBgn0037601
1.1654379027851	1.33190362485203	2.31681000843278	0.57488685736169	0.565367818971548	0.626973029557848	FBgn0038142
3975.60402955733	0.757972511362613	0.0836526979014527	9.06094519815182	1.2932497350518e-19	8.28493893213444e-19	FBgn0016691
5.35697956771488	0.0287528217556518	0.903465006344849	0.0318250530498986	0.974611567308393	0.980523612313409	FBgn0264740
46.1514951774399	3.0616675401302	0.433289907104039	7.06609475534137	1.59354624070213e-12	6.95732863100174e-12	FBti0020316
34.0004608792134	-3.22578397526083	0.466629387501099	-6.9129464660072	4.7468912280403e-12	2.01293360976936e-11	FBti0019313
1422.11045226971	-0.698118012447945	0.0896053151063198	-7.79103350755035	6.64632841729313e-15	3.34658080801784e-14	FBgn0264694
393.815221061682	-0.272981105182546	0.131536592570398	-2.07532443898793	0.0379564759239951	0.0606454920983527	FBgn0261842
1.93591180121017	1.51028170040737	1.6024495645602	0.942483141940179	0.345945338089124	0.413693223419021	FBgn0053325
66.5191403332072	-0.804474878442417	0.267642318405381	-3.00578355185195	0.00264897486314866	0.0053137715860145	FBgn0083985
174.272744427475	-0.81688541987558	0.172222678398035	-4.74319310020032	2.10375559864841e-06	5.93736401517703e-06	FBgn0265318
5.00935593418826	2.71790335976621	1.1067692159885	2.4557092124565	0.0140606881578324	0.0247401813637617	FBgn0287601
4.04888654064563	4.44079573843969	1.49401147895747	2.9723973349512	0.00295484012892619	0.00588427546575666	FBgn0039023
2522.15258164149	-2.5517996083417	0.0977085678983468	-26.116436493026	2.37220378211724e-150	2.92368675311587e-148	FBgn0260399
3.42065069251367	-0.200364077062927	1.14483214733231	-0.175016117017517	0.861066969494524	0.886472041396998	FBgn0267131
1.66989499705151	-2.02813282753728	1.75173082338857	-1.15778794347755	0.246950584682848	0.310114110099642	FBti0062757
2110.57762568303	-1.02533727276956	0.0824289277459758	-12.4390465921063	1.60407097965194e-35	1.92574526726043e-34	FBgn0263979
1857.37626868011	-2.25721293798397	0.102745250359498	-21.9690246516131	5.69789445930581e-107	3.17616241354001e-105	FBgn0000140
153.376658149058	2.21263238440594	0.221237581947828	10.0011596805814	1.5062271382243e-23	1.16024400085466e-22	FBgn0038037
693.402729913468	-0.378177192831256	0.100924774545257	-3.74711952080381	0.00017887686701952	0.000418689263527643	FBgn0039554
9.7003772759262	-3.10693843293522	0.885168541752059	-3.50999644292091	0.000448112688587171	0.00100265587249834	FBgn0038071
623.822479767913	-2.02212487248005	0.110107568235153	-18.364994385867	2.50475658325533e-75	8.06928056101969e-74	FBgn0027539
3.37656113386804	2.04443405806955	1.21561354826889	1.68181249787891	0.092605204467569	0.132473465745642	FBgn0051221
7895.95093669016	0.101073735609486	0.0700669169916095	1.44253151057852	0.149152488885758	0.200712665099798	FBgn0002921
8.08614799768936	1.77323928419739	0.84564569077181	2.09690571778232	0.0360019222872046	0.0577699264221579	FBti0019445
82.8421640664897	3.26745188108638	0.322479748020158	10.1322700143084	3.97316731693564e-24	3.1452875507197e-23	FBgn0037217
384.449877157501	-0.634118808628701	0.147573419437143	-4.29697171107968	1.73147281875184e-05	4.48526915678987e-05	FBgn0039711
10.1877140377816	1.62066170157184	0.696334591933472	2.3274180549782	0.0199430257332003	0.0340122645296195	FBti0020325
4226.61791782359	0.297861474701479	0.10178245894237	2.92645194266855	0.00342852471470453	0.00676738187148701	FBgn0001215
169.502380371427	0.103249700440439	0.18097279935632	0.570526072468765	0.568320943670871	0.629676169672122	FBgn0265351
241.114496837835	-0.538541732786416	0.155829647129354	-3.45596452733653	0.000548327476241774	0.00121414724177221	FBgn0038268
4.39267759213455	-2.43546034600677	1.26452332715118	-1.92599084074912	0.0541055175169026	0.0827010088662698	FBtr0304229_df_nrg
7.64837307150658	4.46704789014535	1.21837248205257	3.66640576338347	0.00024598350821703	0.000566816886687407	FBgn0037698
14.8603687649256	-1.62820545045144	0.580229559047212	-2.80614013033926	0.00501388826863411	0.00961961939457735	FBgn0039299
280.713532994307	-0.0020845739699701	0.148806909334056	-0.0140085831988517	0.988823133306914	0.990888406149864	FBgn0027608
44.6168028223365	5.03902996715354	0.600589159763324	8.39014471912761	4.85544102083309e-17	2.7395209858829e-16	FBgn0002592
272.48262945508	-1.78217300762031	0.153082121925048	-11.6419408433135	2.52210096037947e-31	2.6594901335744e-30	FBgn0025808
411.420563093932	2.58360787460345	0.141261303641124	18.2895655640213	1.00210532854762e-74	3.17506674144073e-73	FBgn0038981
292.985390790081	-1.14568862234333	0.144006108092587	-7.95583352344138	1.77929516317862e-15	9.2325419938747e-15	FBgn0063298
1708.16105542469	-0.579202804995232	0.0961599055162248	-6.02332959756814	1.7086498972096e-09	6.10641200295659e-09	FBgn0039338
309.609191613518	2.22591408560904	0.145701410071844	15.2772309101982	1.08452070840148e-52	2.04914925410204e-51	FBgn0285955
14.0894561777362	2.61288774550834	0.682918660075751	3.82605996623157	0.000130210583512723	0.000310260549647023	FBti0019335
1.33979292931634	3.87018287833247	2.05036794725958	1.88755529635798	0.059085676274068	0.0893468004351452	FBgn0266238
686.252037829841	-0.0245309089315007	0.107601933658052	-0.227978328061069	0.819663088613743	0.852271976194816	FBgn0261995
263.18738228468	-1.49146504616729	0.161248457563568	-9.24948411106085	2.25578777513196e-20	1.50767427717029e-19	FBgn0039538
379.373021633633	0.832002171513276	0.137356468124463	6.05724785205871	1.38470150920239e-09	4.98448019148579e-09	FBgn0039360
31.6838396588947	5.96066890281159	0.925069563709422	6.44348180574658	1.16763273273045e-10	4.55590419154833e-10	FBgn0026314
165.978499663373	-0.672392846329264	0.183522802457472	-3.66381091246183	0.000248490257774148	0.000572200569581402	FBgn0264902
1366.79679222679	-1.16523048263835	0.0942286300634519	-12.3659919692529	3.99251852222007e-35	4.72559416982418e-34	FBgn0011474
15.6695718125944	1.47865143684777	0.568526570645846	2.60084842678157	0.009299353143018	0.0169623231667758	FBgn0261649
555.914409839449	-0.0867548998520149	0.115660822139845	-0.750080262676328	0.453206366016232	0.521612375626227	FBgn0037537
119.677170340938	3.51844455517812	0.268311797544441	13.1132681729932	2.76424755823333e-39	3.75100017144511e-38	FBgn0038975
2.2673901345774	1.8350646314317	1.47070968874918	1.24774090051205	0.212125957832366	0.271866067307766	FBti0059740
905.50140812055	-0.533499474386281	0.102742880734202	-5.19256877531451	2.07412212312737e-07	6.38052589926566e-07	FBgn0039163
1673.46475764069	0.516471487823477	0.0932742231157591	5.53712987973648	3.07468546214544e-08	1.00744693898687e-07	FBgn0003257
519.37198260043	0.0647471844987029	0.11199599367357	0.578120541413464	0.563182739587321	0.624859342882068	FBgn0266404
3.34980626219071	2.00863927898484	1.2503207430676	1.60649920440153	0.108164269612425	0.151662540233098	FBgn0027544
12.1929059782232	1.8373824412762	0.642878030345459	2.85805760120447	0.00426243009229704	0.00827597714408418	FBgn0083048
11.3647547685059	1.96267372884037	0.681867749802317	2.87837887832264	0.00399724745090973	0.00779828961015412	FBgn0263390
13.0780594098272	-0.273654419479964	0.682494432238342	-0.400962127386848	0.688448007657135	0.737999563905677	FBgn0038337
12.1918629628822	0.194385603123797	0.622230769257092	0.312401142354118	0.754735682310542	0.795537007152595	FBtr0304222_df_nrg
421.91992608692	-2.28873988723274	0.12998366497014	-17.6079039451496	2.14232502498605e-69	6.13645935728412e-68	FBgn0061476
16.0298787770337	-0.0979706341612653	0.531286155013787	-0.184402761556478	0.853697503560722	0.880910381967489	FBgn0038330
19.5577571198273	0.70190047228877	0.479770467129708	1.46299224395362	0.143469501253265	0.193939351965825	FBgn0267443
1176.90178433417	1.10251988473464	0.0887669354363867	12.4203891833659	2.02573640096671e-35	2.41899936094105e-34	FBgn0260463
2.28318979215576	-0.067698246113453	1.4286246470012	-0.047387006975945	0.962204784318865	0.970294180493892	FBgn0039396
1628.17464877573	-0.388274456463804	0.0805648578341834	-4.81940224189238	1.43988985729309e-06	4.11213442663167e-06	FBgn0051523
1595.58184917526	0.21292405979822	0.0999710032764712	2.12985818707226	0.0331833230777395	0.0537413818235506	FBgn0044826
157.058743199694	0.0270990097032968	0.188373687778895	0.143857722502648	0.885612820900031	0.906048483433936	FBgn0037981
119.532359440695	1.95099270270336	0.256834065003442	7.59631594304758	3.04680133823493e-14	1.47764365262989e-13	FBgn0037433
87.2816636849929	0.698485950752736	0.238049946732052	2.93419914745433	0.00334409570117114	0.00660947206849097	FBgn0267676
15.2793081690018	1.19058786111911	0.552112311564848	2.15642331493141	0.03105062575743	0.0506046471461014	FBti0019366
154.990651902995	-1.29832311299087	0.181747837567923	-7.14354091011213	9.09568344705579e-13	4.02077694727698e-12	FBgn0003450
4368.9255934738	-0.276673552394421	0.108121013829734	-2.55892488050583	0.0104996426982223	0.0189331812091165	FBgn0039562
115.951922230348	-1.19654320992399	0.210793006630636	-5.67638950195651	1.37567346726094e-08	4.62829886280579e-08	FBgn0043069
485.965406001786	0.0700592985474277	0.124996176283291	0.560491533666163	0.57514421287684	0.635820223484815	FBgn0040259
36.7914247515522	0.995701515347616	0.348533389346843	2.85683250380566	0.00427891571435222	0.00830328846634667	FBgn0266739
76.0375221950742	0.474587354406595	0.260214707334905	1.8238298644503	0.0681777974448065	0.101451100008145	FBgn0039836
3777.44826282206	0.68904368381929	0.0847924363488625	8.12623995121865	4.42812030581838e-16	2.38521925374355e-15	FBgn0019624
1.55850953468817	0.371404102182108	1.70084234535046	0.218364802121374	0.827144887631592	0.85839045349114	FBti0061867
493.65898299551	-1.17977351654639	0.118019451717662	-9.99643278608651	1.57985792987702e-23	1.21626426532767e-22	FBgn0037338
2264.29628380385	-0.303273838972381	0.0795752499662805	-3.81115785499752	0.000138317401907937	0.000328412155749599	FBgn0028688
1.81415919573549	-1.3974736543281	1.65330833948181	-0.845258939881779	0.397966280776857	0.466964714469063	FBtr0304305_df_nrg
83.7600100802831	-0.686230246303304	0.271800618215499	-2.52475601714497	0.0115778638905905	0.0207051415743068	FBgn0038144
2063.21216996801	-1.04453580241244	0.0777552504225602	-13.4336369150111	3.84075411132639e-41	5.44843619129447e-40	FBgn0283468
724.965460001018	-0.272872186121467	0.108337610141924	-2.51872074493798	0.0117782028615884	0.0210270268760901	FBgn0039802
1309.91535346408	0.950419653920984	0.0947558222852357	10.0301979445655	1.12291260485108e-23	8.71977337200541e-23	FBgn0287225
1912.48730065689	-0.896872716847745	0.0905671118451033	-9.90285213446648	4.04569504873637e-23	3.0431056710372e-22	FBgn0040493
22.4050253025104	0.730428716480872	0.448195097996764	1.6297115246141	0.103162480491104	0.145560840554301	FBti0059798
18.5621913213342	1.52191674783843	0.525239620346186	2.89756653703187	0.00376069957048101	0.00737428667783417	FBgn0263544
5473.18158281846	-0.155709918481934	0.0779308175497015	-1.99805318842739	0.0457108940313692	0.0712710493587461	FBgn0016685
1274.43275000826	0.749975474628221	0.0920384989894562	8.14849745337695	3.68473808514746e-16	1.99760982388503e-15	FBgn0039136
339.475812699458	0.135739991861711	0.15308913381147	0.886672936753797	0.37525501294021	0.443775735248678	FBgn0037446
512.896247581908	0.507956894160515	0.117655652162609	4.31731824883754	1.5793636222581e-05	4.11105810916785e-05	FBgn0038721
1150.39995909389	-0.445684587920791	0.0897702495161657	-4.9647248428393	6.87985402169129e-07	2.02196366063008e-06	FBgn0011672
8.65265040408662	0.247850577004436	0.698126220651489	0.355022587137814	0.722572669939806	0.768326836154136	FBti0019422
2438.42542120859	0.272026994127458	0.0817564648563106	3.32728420444246	0.000876968827219621	0.00188589710659011	FBgn0039697
443.2989011898	-0.864588081996323	0.119079526930512	-7.2605938592689	3.85394511298324e-13	1.73505022278207e-12	FBgn0027518
958.28824238389	0.610365979140218	0.101861363864123	5.99212455032911	2.0711719788822e-09	7.35504212643496e-09	FBgn0037873
28176.748292703	0.719362151111406	0.0986797605898138	7.28986518422565	3.10265337278174e-13	1.40576881652445e-12	FBgn0039713
257.159718248658	-0.35322757807007	0.154513046430245	-2.28606959885122	0.0222501871907941	0.0375325231945163	FBgn0039602
282.971006436475	-0.887532415666036	0.155293910854864	-5.71517846888095	1.09588947864403e-08	3.70649024574621e-08	FBgn0039067
490.570936129294	-1.25008294622859	0.115126119834106	-10.8583781684811	1.81951913959889e-27	1.66168729581044e-26	FBgn0039589
1584.37262175856	-0.809323656711102	0.105520386930584	-7.66983215521669	1.72221563174773e-14	8.48102815135595e-14	FBgn0037760
216.622217736729	2.08135150786464	0.187473162627596	11.1021304526618	1.22488768129557e-28	1.17118442067792e-27	FBgn0039118
104.664934561062	0.890498004330476	0.22453285221024	3.96600317309764	7.30878895836675e-05	0.000178358348531696	FBgn0038063
640.615062143572	-0.0774344314100567	0.114487223180238	-0.676358717235641	0.498812921183172	0.565394261152104	FBgn0039349
101.95058459016	2.13321705753912	0.240656735485658	8.86414856926475	7.70909029179599e-19	4.75063848532052e-18	FBgn0039667
5.53182877699238	0.277292820982015	0.867625609593536	0.319599626746749	0.749271857358353	0.791267835213592	FBgn0037432
741.993565399387	-1.50705359178756	0.105819138447041	-14.2417866361838	5.04212859170526e-46	8.18067095422324e-45	FBgn0038569
1.95036820328033	3.33296562192591	3.93155394128382	0.847747651870587	0.396578522128747	0.465661731166645	FBgn0038658
684.267917547272	-0.828117162398691	0.112767902400496	-7.34355383731116	2.07995675369674e-13	9.55286804415797e-13	FBgn0038546
4.15516584611265	0.101769163909429	0.999441451810625	0.101826038658953	0.918894757209041	0.934193443949315	FBgn0086054
417.982533144712	0.141108207412299	0.140115699165348	1.00708349066424	0.31389465410958	0.380171365245952	FBgn0037621
874.489349268695	0.140387106822971	0.0972495050059375	1.44357656950953	0.148858119682912	0.200382324307847	FBgn0003169
465.368873645881	0.398314743535826	0.115370635124099	3.4524794208455	0.000555459844520679	0.00122872510312709	FBgn0037780
1862.09520610667	0.0168248511546265	0.107138745972309	0.157037969802026	0.875214923757746	0.897819316562351	FBgn0262582
166.266438270972	-1.44348307513891	0.191797485226992	-7.52607925714225	5.22866093395965e-14	2.49615604075387e-13	FBgn0038741
441.754516989859	1.36931197677242	0.129781145352162	10.5509315167221	5.02959450157295e-26	4.29819163703123e-25	FBgn0025879
24.8359077094035	2.07161312814998	0.472774585310831	4.38181998888111	1.17692031554371e-05	3.10197126133297e-05	FBgn0085384
321.616118512481	-1.90489538351145	0.152456820251268	-12.4946550792018	7.98418140152083e-36	9.689204421683e-35	FBgn0039594
255.108720752767	-0.56745043972545	0.150240841328194	-3.77693864537062	0.000158767822303137	0.000373797217809384	FBgn0038234
2.66660598277478	0.751537347924351	1.28000802624902	0.58713487143255	0.557113129152707	0.619198955657936	FBgn0266566
1671.65707904983	-0.2964144600446	0.0877430681024142	-3.37820942958848	0.000729594924767985	0.00158829658391397	FBgn0019925
142.075093987448	-0.698252225141374	0.202571728594329	-3.44693817832644	0.000566978307544785	0.00125296703134671	FBgn0037611
1.15108219382659	-0.437675507695654	2.00628585877032	-0.218152117148406	0.827310591511384	0.858496098127911	FBti0063300
60100.721387059	0.0923062860242711	0.0863674920951263	1.06876191244043	0.285176965679031	0.35028502852081	FBgn0266599
379.750824641773	-2.16384098322909	0.144577474885995	-14.9666535878798	1.21271705752349e-50	2.20455222608532e-49	FBgn0039065
57.6751610418675	-0.773815794295405	0.280417709792104	-2.75951114096573	0.00578879132810428	0.0109623093743661	FBgn0038765
10.2986864666144	-1.53541327989604	0.692882400574992	-2.21597962168164	0.0266928978136235	0.0441290166414248	FBgn0004186
394.183110030935	-0.690885287134263	0.120677043563092	-5.7250763420721	1.0338723878472e-08	3.50114485967716e-08	FBgn0038584
363.879491229592	-0.988840807409509	0.138391954265743	-7.14521890131499	8.98525851148932e-13	3.97327066633797e-12	FBgn0039687
3.05261638374819	1.83872814741194	1.33894112454459	1.37327035050727	0.169668316367084	0.224232578659656	FBgn0263652
55.8177101521893	0.0987749920001162	0.290371501104222	0.340167652901527	0.733730276431435	0.777912756181824	FBgn0038492
163.343754690792	-1.12609571253373	0.18223877023528	-6.17923239429174	6.44140184709433e-10	2.38582278505281e-09	FBgn0037885
5.85229958351243	1.77189827186481	0.954628501144575	1.85611289600128	0.0634374679764252	0.0950924955138693	FBti0019372
2.39957801890821	1.4204177687676	1.39526051758444	1.0180305046019	0.308663459556042	0.37498507105045	FBti0019424
697.158096600595	-0.509736566476078	0.110791214610276	-4.60087533356457	4.20719184501829e-06	1.15818473864704e-05	FBgn0266268
420.166809148079	-0.316343416625883	0.131565518428951	-2.40445536492692	0.0161965839921763	0.0281190112885624	FBgn0040623
73.3837496886715	2.81141273251924	0.319540751665839	8.79829166659559	1.38914603980383e-18	8.47492638452527e-18	FBgn0051176
3.76102497600101	4.32316334844416	1.5213604487888	2.84164305170806	0.00448817114093389	0.00868165458708507	FBgn0051477
401.283157473626	0.123828716169998	0.123433608557557	1.00320097270961	0.315763903774062	0.38205640667394	FBgn0039204
410.0507912496	-1.67972767701566	0.125566371799192	-13.3772096218716	8.21748481811951e-41	1.15595488006929e-39	FBgn0038588
285.222262707608	-0.301215488014934	0.146232718618499	-2.0598364775038	0.0394141760635559	0.0627209240982954	FBgn0037574
18.423691189291	3.88681777435761	0.706708177181083	5.49989076093805	3.80026615712909e-08	1.23554635902401e-07	FBgn0038878
1070.54202186465	-0.784184312766689	0.0950634029798559	-8.24906628824195	1.59636872173394e-16	8.78918746220237e-16	FBgn0026576
972.438311372581	-1.55979624731755	0.0998305489207687	-15.624438252418	4.96275980278157e-55	9.83329132604243e-54	FBgn0266916
300.63996490224	-0.248243340268506	0.161655296211206	-1.53563382138851	0.124628214306974	0.171402071150685	FBgn0039305
2.74345821438983	0.785888613984092	1.30233875513069	0.60344408157095	0.546213304536209	0.608897978021694	FBgn0038014
4.8129003731524	0.695651948738449	1.0157118742451	0.684891027049844	0.493412688603821	0.559981926054214	FBgn0250910
1179.22903541345	1.64909903968058	0.0951030762912245	17.3401229906666	2.34235201868221e-67	6.36986984189813e-66	FBgn0265274
24.9964531850867	1.19638089697978	0.447042126595181	2.67621511666429	0.00744588368706831	0.0138313055105193	FBgn0263413
3.35424333187071	0.901298061585017	1.12718574412924	0.799600302150092	0.423942412370644	0.492582802956861	FBti0061078
2.8796692392649	-0.452316468184058	1.2151460915929	-0.372232171352441	0.709719995032872	0.757117320199445	FBtr0445488_df_nrg
1.76916911966202	4.25703282344854	1.88352974002381	2.26013570849947	0.0238128295346844	0.0399128573885153	FBgn0037618
5.79484267410352	2.25244738810539	1.06935555047962	2.10635965474266	0.0351731230583391	0.0565819345187076	FBti0062551
1.28633541291419	2.66032803395603	2.11247749148581	1.25934029814674	0.207907443542422	0.267224320373985	FBgn0039840
9.77564352429093	5.74685303580968	1.32402437552455	4.34044353113431	1.42195408067836e-05	3.72006448292758e-05	FBgn0038156
202.213727558593	-1.29790436987747	0.183364380472259	-7.07827968842526	1.4595492802085e-12	6.38475578974958e-12	FBgn0267766
90.6419254882602	-0.408537240816766	0.251539597602005	-1.62414683298957	0.104344474754464	0.146950799229634	FBgn0026417
6.71826618862215	5.20277960421297	1.37727930642737	3.7775777069568	0.000158361102169671	0.00037297037982948	FBgn0037429
37.9626596241405	3.65255710776966	0.489155619987916	7.46706560963134	8.20028873689803e-14	3.8518419192828e-13	FBti0019403
4092.68844907434	-0.734288525864089	0.103604255990054	-7.08743592478075	1.36619521959393e-12	5.98612739074522e-12	FBgn0001197
12.7516836310582	2.74655046805483	0.742116001521811	3.70097189984133	0.000214775262150089	0.000497807258751603	FBgn0013278
59.6146714500428	0.0475441594184466	0.332842833753246	0.142842671065869	0.886414435972128	0.906730490584753	FBgn0038977
1678.64280044116	-0.369188575586101	0.0802896736123049	-4.59820745278906	4.26141560070769e-06	1.17167124805377e-05	FBgn0024558
663.185194407444	-0.107260879374155	0.10220236004899	-1.04949513223315	0.293950294443557	0.359352830608312	FBgn0039875
1.63621381757193	-0.584617416322724	1.70967379229171	-0.341946761398898	0.732390957913083	0.776737990732167	FBgn0264832
532.126505734786	-1.23477684042059	0.117725934083075	-10.4885711889892	9.74914764186301e-26	8.20100497312384e-25	FBgn0037556
11.6849485915907	0.00317471892067277	0.604785093351112	0.00524933394618188	0.995811656725172	0.996850506441577	FBgn0267104
1.40913690494644	3.93080249004051	2.01516391624383	1.95061178813053	0.0511032438584055	0.0786933720763205	FBgn0041707
3.33372139524625	5.19529846031902	1.60444583933506	3.23806409225514	0.00120343770624343	0.00254237806977106	FBgn0263554
317.417927793964	-0.0890004014169094	0.152718427612721	-0.582774474620742	0.560045130391615	0.622045992697888	FBgn0267761
4.13159586207994	1.35843964005138	1.06456915157797	1.27604640622717	0.201939115103371	0.26057535993648	FBgn0037225
424.381809657952	-0.954006036944076	0.125969339529236	-7.57331935302134	3.63806485931879e-14	1.75489275835147e-13	FBgn0004510
58.2924903684107	2.47084714265662	0.328099126683219	7.53079463403215	5.04324548892601e-14	2.40971336745114e-13	FBgn0038076
79.447704941445	2.31915617976959	0.281222390482796	8.24669819422316	1.62830972280218e-16	8.95037349268593e-16	FBgn0051140
4.44952905011431	0.281537796225214	0.994157718692426	0.283192285219602	0.777029441905195	0.815452974185954	FBgn0266697
1140.98700732279	0.300758306154292	0.0960083356089377	3.13262701875538	0.00173249446401787	0.00357406797137839	FBgn0025571
6.57158304840359	2.48285067100122	0.944521081194114	2.62868740617442	0.008571511175685	0.015732980070249	FBgn0039347
19.3446442499846	1.52766196554668	0.498495825759967	3.06454314480514	0.00218002727676168	0.00441527007930294	FBgn0086704
463.140274536059	2.07233425752442	0.13482331799776	15.3707406723134	2.57211796747252e-53	4.93626182500369e-52	FBgn0037391
1037.58700868197	-0.197933246341301	0.0929458167930677	-2.12955518785719	0.0332083540409899	0.0537754373416897	FBgn0038829
16.0280675991382	1.51211441228366	0.544424897035657	2.77745272216054	0.00547868097906292	0.0104324025900399	FBgn0083049
9499.7235568202	1.29040241739727	0.21762396780964	5.92950505583106	3.03849157263705e-09	1.06660819928942e-08	FBgn0000454
1411.20119056027	-0.749751474450498	0.0830532442054741	-9.02735927564261	1.7586426259611e-19	1.12075925223726e-18	FBgn0039348
1.36206462716608	0.793687139931002	1.87641867137666	0.422979771006383	0.672310020239197	0.722660650655575	FBgn0266407
447.534711913512	0.608365821502812	0.148171518269835	4.1058216086773	4.0288031849653e-05	0.000101069919676608	FBgn0037215
7.99113926569693	-0.718911524035502	0.737429925954432	-0.974887916441738	0.329615860640851	0.396559590267988	FBgn0286204
25.5221629289481	3.22127432258603	0.527862019800504	6.10249307916385	1.0442663330603e-09	3.79872025949962e-09	FBgn0283555
386.499509471828	0.145272965928963	0.135276872753822	1.0738935855897	0.282870378564324	0.347929011685875	FBgn0037538
4.19119602234875	1.68206346329478	1.09726977258961	1.53295343161147	0.125287329348205	0.17225565269305	FBti0020385
521.533415490302	-0.955869269228263	0.144947680878592	-6.59458132364943	4.26457602944488e-11	1.70862852310058e-10	FBgn0259917
372.773687584841	0.736653895040406	0.144812149699662	5.08696194737951	3.63844800754316e-07	1.0969234859366e-06	FBgn0037999
753.561021629578	-0.640551912715951	0.111264771817482	-5.75700558454122	8.56190794503515e-09	2.91560637094049e-08	FBgn0027657
24.9172318847312	-0.0367012974776479	0.416454775896789	-0.08812793033437	0.929774997542524	0.94373837574874	FBgn0038909
428.792203140304	-0.540249153586392	0.116660724583115	-4.63094289459423	3.64004265321485e-06	1.00783868514609e-05	FBgn0039405
19.5619094250438	0.0485760312119367	0.465785715160642	0.104288366153916	0.916940510033687	0.932559528487588	FBgn0053207
104.173791449212	1.05627555861066	0.217196419539952	4.86322730755865	1.15487092668341e-06	3.32288199380273e-06	FBgn0039467
884.089936493012	-0.0576781959985724	0.0974702915986453	-0.591751548626474	0.554016972220474	0.616318648957423	FBgn0267661
303.798895297995	-1.14322212484995	0.1435533132905	-7.9637460024101	1.66907693410875e-15	8.67739146006846e-15	FBgn0260760
559.772721732882	-0.340570300697566	0.138922658752659	-2.45151009745592	0.0142258195105234	0.0250078067658168	FBgn0004606
1269.49056397335	0.0206787017263697	0.0893860123300749	0.231341584520066	0.817049442978112	0.850146558513512	FBgn0038771
7.35480516111227	0.543975324848826	0.753491500603932	0.721939563237041	0.470331635781182	0.538564200058336	FBti0019456
4.53036048682334	4.61049778332909	1.46536465522738	3.146314309467	0.00165342215422939	0.00342250742987945	FBgn0263118
2244.93435813346	0.176742069187297	0.0808446173049554	2.1861946420082	0.0288013681044344	0.0472773190511941	FBgn0037671
3.00424773689383	5.05819854546379	1.65085107248102	3.06399446308743	0.00218402952244891	0.00442270916559822	FBgn0039324
75.3307962671898	-0.398185752741836	0.24939391244307	-1.5966137619046	0.110351829367024	0.154278954700448	FBgn0037661
21.170513062053	1.69768891411099	0.489283772582558	3.46974293700807	0.000520956704126066	0.00115716474259748	FBgn0083050
1.17049795553385	2.49212944584961	2.04337453220885	1.21961461619846	0.222611002967391	0.283330763985214	FBti0063778
275.262213431621	-0.75342552903648	0.145340914319943	-5.18385020874399	2.17351518955332e-07	6.67253269114701e-07	FBgn0038673
33.8668247300897	1.91563522485319	0.390331069223992	4.90771905157747	9.21417175544227e-07	2.67867132493064e-06	FBgn0037548
13.9559003473543	-0.408176028231101	0.607424892888448	-0.671977775375864	0.501597845051593	0.568104564807445	FBgn0039408
1.59356663511849	0.467988487625515	1.79678413036088	0.260458938677025	0.794509784698606	0.83100626344138	FBgn0037506
738.789564342948	-0.539598115593017	0.115447890850036	-4.673953864553	2.95455729272006e-06	8.23304763957712e-06	FBgn0028837
4656.45596090058	-0.459805400392009	0.108124812728265	-4.25254286032913	2.11356748024758e-05	5.43731626381578e-05	FBgn0260794
838.682750945718	0.167398329170705	0.104364874052616	1.60397193682532	0.10872023855671	0.152394374454386	FBgn0266464
313.218971538404	-0.40498216407914	0.134060039504715	-3.02090142279047	0.00252023395141756	0.00506762803522579	FBgn0037622
3.42803930251781	2.54224043785899	1.32173592944547	1.9234102525499	0.0544285477554933	0.0831184620378876	FBti0019458
2.00950029035192	1.01972103850761	1.46006100404863	0.698409885395206	0.484920895978212	0.552397805187086	FBti0019420
7.7149490598373	3.06814213365054	0.980194849822671	3.13013492593396	0.00174726029295971	0.00360231657084419	FBgn0039151
17744.0313078807	0.545046043806357	0.101851194987892	5.35139566964484	8.72784520017746e-08	2.76402339507742e-07	FBgn0086472
4.82075252564492	0.10134552699162	0.915062391211945	0.110752586889069	0.911812544138053	0.927917785168056	FBgn0085336
1346.07058763289	-0.18559414999974	0.115645231059609	-1.60485779049614	0.108525104469039	0.152136726853498	FBgn0082831
232.381770955764	-0.855764821227607	0.150580623190078	-5.68310054174352	1.32274453067112e-08	4.45692250439824e-08	FBgn0043457
310.730356615586	-1.17311283445133	0.145227801368937	-8.07774285221845	6.59765475265483e-16	3.51997195977621e-15	FBgn0039740
376.896595906327	-0.476458555168222	0.12502384116048	-3.81094158318686	0.000138438481724756	0.000328641555661843	FBgn0038617
16.3117090242115	1.26430507594763	0.569741864988768	2.21908403373615	0.0264810080537143	0.0438380606523225	FBgn0037845
5.49718981139377	-2.17122038183836	1.03379259412821	-2.10024756819749	0.0357070689068079	0.0573653149598251	FBti0019314
77.3769616833452	-0.461439962614473	0.247075992511551	-1.86760339571599	0.0618173727636579	0.0929831250092873	FBgn0038397
7.20223962403761	-1.1180668832161	0.809552512581026	-1.38109247496677	0.167250529028334	0.221516672283016	FBgn0267152
1.76916911966202	4.25703282344854	1.88352974002381	2.26013570849947	0.0238128295346844	0.0399128573885153	FBgn0040252
8.56944366720064	0.524051330792407	0.760845628034601	0.688774846674383	0.490964966881981	0.557781234690074	FBgn0038365
585.137010600573	0.175396826373508	0.121874276144841	1.43916199481717	0.150104630517002	0.201852413049591	FBgn0037749
532.042718894337	-0.281653939032501	0.114181611841946	-2.46671889185079	0.0136357358290398	0.0240523207887764	FBgn0285911
15.6060154001113	3.08399958031874	0.661886461439461	4.65940876568423	3.17118910497894e-06	8.82023901372405e-06	FBti0019338
37.2663391767021	-2.88067978804531	0.410273870446362	-7.02135815988292	2.19721803248195e-12	9.51561155653208e-12	FBgn0037290
12787.9487775401	0.638457193745283	0.106374121915348	6.00199731146418	1.94904929533325e-09	6.94523295318485e-09	FBgn0002626
5.67776928816139	2.2463257827543	0.966276017721069	2.32472475934173	0.0200866824799945	0.0342181704839267	FBti0061786
334.607874423865	0.580142391963573	0.155094406482544	3.74057585390011	0.000183599125105783	0.000429175334378126	FBgn0067782
4811.39120485057	0.359648083334517	0.070848352104812	5.07630837768053	3.84838527129004e-07	1.15839587126396e-06	FBgn0040227
646.842117925405	-0.749228710662695	0.107085261763328	-6.99656234971518	2.62319065107845e-12	1.13275291567303e-11	FBgn0038438
115.389877867059	-0.380302674174087	0.215775581286959	-1.76249171433501	0.0779862550773732	0.114311767671515	FBgn0039068
228.288748901141	-0.584140942356285	0.172308001416398	-3.39009760170483	0.000698677438145258	0.0015239540029296	FBgn0046225
41.6055820667584	2.99284825617291	0.4430894490803	6.75450129174826	1.43327391284553e-11	5.89546899729541e-11	FBgn0024289
2153.81443402789	-2.8645509370488	0.0877052405690016	-32.6611148714099	5.57218703497011e-234	2.13876458936538e-231	FBgn0015625
18.653236757025	1.14670976620806	0.485744176695409	2.36072776828597	0.0182391141216512	0.0313330254616703	RR46410_transposable_element
473.761315356864	-0.0584614927130901	0.124736476585468	-0.468680006950755	0.639298379782991	0.693054747740857	FBgn0266175
1.48073461053543	0.299426550387408	1.68392610264226	0.17781454300018	0.858868625698317	0.884547770440907	FBgn0037916
531.832956707149	-0.211851466555534	0.113693294965889	-1.86335937065678	0.062411722256075	0.0937641553106812	FBgn0038601
5659.620545257	0.545926590779916	0.0680494250541527	8.02250115038409	1.0361342906042e-15	5.45432134011628e-15	FBgn0038271
1.7924005404082	0.23831146914837	1.4830098485214	0.160694461595095	0.872334051751291	0.895532297969344	FBgn0064912
3416.53621183248	0.284580036013519	0.0914610566944731	3.11148860836107	0.00186146655878653	0.00381785370240279	FBgn0015737
473.691611728748	-1.59546474712142	0.119050048234573	-13.4016304132675	5.91493116620594e-41	8.33800475202629e-40	FBgn0039565
409.019767033068	-0.532674274241007	0.127273708178545	-4.18526561270415	2.84832842227606e-05	7.24979992892318e-05	FBgn0027524
4.82505039307701	-0.0985236964314895	1.0163985939233	-0.0969341132706489	0.922778717886979	0.937787222641173	FBti0061018
853.288416039245	-0.160077757811818	0.0985908002050935	-1.62365816565862	0.104448784099238	0.14705145311142	FBgn0003507
48.5634432598202	2.46421905366851	0.354581022188709	6.94966425009922	3.66156590873335e-12	1.5650485656355e-11	FBgn0015572
8.91455534894247	0.309059418741046	0.702859001090337	0.439717522663302	0.660141709827448	0.711630856188568	FBgn0042106
43.9736220358131	1.11894880885693	0.360537314511497	3.10355894887891	0.00191208139218317	0.00391389630086679	FBgn0262003
2805.61841195358	-2.09055236634824	0.0851310657565109	-24.5568682568543	3.65279890040209e-133	3.2934027132887e-131	FBgn0003525
1824.25276031243	-0.0924850757809803	0.0922544483856088	-1.00249990541819	0.316102212213402	0.382424801058778	FBgn0015229
571.36957356268	-0.457403168646379	0.118624217660107	-3.85590040270673	0.000115304429702572	0.000276064820642373	FBgn0283499
3.19810664762123	0.519347075624846	1.24883663994245	0.415864700805688	0.677509010890161	0.727783148272703	FBgn0039490
309.943113172884	-1.15687622881391	0.144053221447409	-8.03089453460273	9.67645102550067e-16	5.10980515238113e-15	FBgn0037384
1012.95025600238	2.96417629954618	0.103809380115552	28.5540314010807	2.50318715079951e-179	5.01907704236426e-177	FBgn0265082
16.1787787676623	1.60410798576322	0.574893133456916	2.79027160425014	0.0052663842171632	0.010063813026084	FBti0019350
527.943903918498	-0.0838580010123258	0.128060505213181	-0.654831096228523	0.512576507206749	0.578117101655232	FBgn0037239
58.0362141090683	4.59008656492816	0.461230462656364	9.95182872027247	2.47590998453145e-23	1.88663498197365e-22	FBgn0051313
459.635259079881	-0.631841798814483	0.122054320293845	-5.17672620922658	2.25813219561908e-07	6.91491860404531e-07	FBgn0039698
62.1574235456369	2.51246657873352	0.306359754951409	8.2010333868168	2.38329323249315e-16	1.30045334221418e-15	FBgn0037553
954.65220816209	-0.973793479180947	0.104882770928569	-9.28458955231217	1.62331623714764e-20	1.09531041335215e-19	FBgn0039754
13.9846396001123	2.73555871788911	0.681133906888933	4.01618344090918	5.91482223014702e-05	0.000145851178120035	FBgn0038173
7.52145386862336	2.4502745463886	0.89351757540492	2.7422790707594	0.00610144791857881	0.0114992776849309	FBgn0265419
10.7123122360134	1.63405227337791	0.746229156991901	2.18974594877113	0.028542666692311	0.0468927704958427	FBti0019326
15.2611591699856	0.494341890723275	0.535363184767424	0.923376699759492	0.355810929832866	0.424094049452109	FBgn0051125
198.724256589711	-0.563514038692241	0.164130811343724	-3.43332268986428	0.000596232032449227	0.00131394047308447	FBgn0039829
3357.63334103659	-0.632410740760464	0.0981593147388791	-6.44269718510961	1.17368724939995e-10	4.57686923321885e-10	FBgn0010328
1059.68570051753	-0.777100110124265	0.0982234326176205	-7.91155521055227	2.54193163535584e-15	1.30836435208316e-14	FBgn0038515
1591.78611536754	2.00916781934848	0.0938877224332	21.3996864262841	1.34509592852733e-101	6.79324011422411e-100	FBgn0039776
2216.60503257397	0.532243106377981	0.0821742174340956	6.4770085191848	9.35589126308989e-11	3.66755305597752e-10	FBgn0019957
14398.0683754218	0.0527666180326143	0.0858981653897671	0.614292724334486	0.539021909505643	0.602380861184495	FBgn0000150
35.4005053809235	-1.01660490330405	0.361974516984529	-2.80849854230898	0.00497731077616605	0.00955353521460418	FBgn0038047
3324.21042173345	-0.229443699827696	0.0870743022963086	-2.6350334573674	0.00841289901756061	0.0154672075272902	FBgn0002645
1448.49004991089	0.0996272247779674	0.089265847254809	1.11607325580613	0.26439077886829	0.328538129989511	FBgn0004436
916.232387286013	-0.0231980953306273	0.100099029307326	-0.231751451449185	0.816731066591162	0.849946947756269	FBgn0069242
60.6254760974963	-0.183585751931988	0.283849023423912	-0.646772533220287	0.517779171405664	0.582908354031986	FBgn0267722
495.934755122295	-0.594413969637506	0.115423807088894	-5.14983853530074	2.60710801036456e-07	7.94733129367768e-07	FBgn0038381
120.519611290389	1.23255008500956	0.219039697849139	5.6270625695369	1.83304251528645e-08	6.09833906645818e-08	FBgn0051373
510.710595531148	-0.496510739594221	0.117205595908995	-4.23623749142267	2.27296369831315e-05	5.83396911026726e-05	FBgn0044823
11.5035382662308	0.480734653562538	0.632075379929096	0.76056538322449	0.446916702601952	0.51584147974522	FBgn0086061
94.3495796776024	-0.579843773275966	0.22363363520613	-2.59282899346293	0.00951900886808762	0.0173229971733797	FBgn0040687
660.904594853087	-2.33758673124742	0.12453103231185	-18.7711182333544	1.30117593806021e-78	4.45918304895429e-77	FBgn0038575
57.3117145813844	1.6357658894929	0.295689664278546	5.53203607398321	3.16534782480708e-08	1.03639489832947e-07	FBgn0053108
4.34611957225183	0.728398419566755	1.02330958001462	0.711806508795069	0.476584601648858	0.544702870388868	FBgn0051174
866.021276254289	-0.270139859851952	0.107807311178319	-2.50576567488199	0.0122186565550965	0.0217497591309349	FBgn0267810
644.402823611822	-0.774560108089983	0.110028261800075	-7.03964686361565	1.92727650205915e-12	8.37626416326838e-12	FBgn0001280
2548.71030721755	0.462876821967812	0.0894761734738533	5.17318526258919	2.30136624804605e-07	7.04249525654913e-07	FBgn0016917
1.10240537235524	-1.48103066996304	2.18882731136326	-0.676632031350439	0.498639450712448	0.565293027921606	FBgn0051087
512.02919026036	-0.475061646722306	0.115571736165913	-4.1105348286913	3.94743730670384e-05	9.90842167007836e-05	FBgn0039339
497.549718543626	0.416325943523138	0.111749345960151	3.72553360331609	0.000194902485053906	0.000454411659877503	FBgn0038038
11.3958590249797	1.8354875787721	0.670912503110191	2.73580768023135	0.00622273823376434	0.0117098004527791	FBti0019282
102.145840900666	4.82679247288045	0.380443706841499	12.6872711680611	6.95676255611606e-37	8.6454346141409e-36	FBgn0038250
301.754729988976	-0.0258208173916069	0.141872631270384	-0.181999989429934	0.855582734196105	0.882449017365871	FBgn0038056
6.61533989531084	0.893462108713763	0.815180043920236	1.09603039890067	0.27306547146271	0.337817620741324	FBgn0083039
2.09924507784815	1.72690034002222	1.53812325467674	1.12273209235443	0.261551293809624	0.325487150442095	FBgn0039009
34.1728371172093	2.73428705582902	0.421577294928174	6.48584989923348	8.82329752436548e-11	3.46180429153989e-10	FBti0019425
41.5557676571758	2.19112337041651	0.390657047022399	5.60881567891152	2.03715842299845e-08	6.75732993939783e-08	FBgn0003889
819.900793200483	0.750582849099835	0.103256392977309	7.26911746050224	3.61843669844195e-13	1.6323061990218e-12	FBgn0051550
345.69282836692	-1.434706039605	0.136299265670235	-10.5261465096676	6.54596226533934e-26	5.56924997293025e-25	FBgn0027865
819.950274673845	2.61254343588378	0.118839178184936	21.9838564670834	4.11020979633944e-107	2.31031625121439e-105	FBgn0266451
2.55150294088429	1.51750889252761	1.33248658306671	1.13885491367206	0.254763673338757	0.318668080785183	FBti0019395
1.4742017923678	0.954349378855692	1.71939052396959	0.555050970417336	0.578859797398771	0.639191395549489	FBti0061079
9.61355632710899	1.50899447469132	0.698230184649589	2.16117049630075	0.0306821715746382	0.0500953199968024	RR48326_transposable_element
1.55665401894413	1.06401936633743	1.64131166495154	0.648273809940202	0.516807870186462	0.582119363717787	FBgn0286507
14.7587958068766	1.87791541472178	0.617850302031878	3.03943432340491	0.00237022875909507	0.00478390221599808	FBgn0037672
5.56501445288638	5.92116450378318	1.42649290039859	4.15085452029147	3.31236266342053e-05	8.37535855832702e-05	FBgn0038846
35.3939253552633	0.459065464735175	0.354387637712902	1.29537663248591	0.195190335040337	0.253253521434411	FBgn0038371
1028.31782480116	-0.0892789557155608	0.093387112379208	-0.9560093833187	0.339067493859691	0.406554151420125	FBgn0039544
2607.51400513201	-1.41767293924085	0.0834137646297451	-16.9956714642192	8.84121431821214e-65	2.29734764315013e-63	FBgn0263750
631.148694775216	-0.120489516478475	0.117070933113197	-1.02920095769607	0.303385252385529	0.369173684832173	FBgn0039846
1337.50907252767	0.207591707199746	0.0867986539881164	2.39164661733311	0.0167729831865945	0.0290184489541159	FBgn0010247
736.122295731177	-0.292988517991531	0.119824040126858	-2.44515639500508	0.0144789340701048	0.0254062173847685	FBgn0261380
21.1108089707243	2.42067691698025	0.571718624528462	4.23403543828357	2.29534749346738e-05	5.88917078442338e-05	FBgn0037762
1.88769152348554	2.19155313205105	1.71307278153299	1.27931116276909	0.200787503236968	0.259384726341632	FBgn0266748
2.68351634597918	1.13615088828996	1.33273528871248	0.852495538996023	0.393939113925004	0.46284572822009	FBgn0040588
2.1970438214399	1.76194802243243	1.44325947738368	1.22081167665462	0.222157331713277	0.282887354903901	FBtr0304362_df_nrg
115.715730487385	4.00519006095305	0.290961452655532	13.7653631585858	4.11809676416376e-43	6.14012341062996e-42	FBgn0051436
137.346518843134	0.375746267022974	0.203332039590178	1.84794421863028	0.0646104127910381	0.0966668584658967	FBgn0037703
163.72944220274	-1.65187882229838	0.183924022136225	-8.98131088648602	2.67559672022355e-19	1.69148076891685e-18	FBgn0039128
86.0661557908686	1.16777393602387	0.265654775098925	4.3958326575873	1.103489249098e-05	2.9189261906666e-05	FBgn0266181
976.832788693962	-0.768993506064233	0.0947794327860587	-8.11350610000006	4.91797250762544e-16	2.64272170669761e-15	FBgn0040208
14.8915536847054	0.927163464229087	0.562352266655848	1.64872361899183	0.0992042691022455	0.140536765909477	FBti0019390
1.49420832445827	-0.328238237234098	1.6991520660655	-0.193177670079969	0.846819826040328	0.875292570826019	FBgn0266405
1384.02762229174	-0.116369377660042	0.100819235602335	-1.15423784920411	0.248402669131254	0.311494582013373	FBgn0039252
34.1891132331373	3.68271710554384	0.533676374753743	6.9006560525434	5.17629232603846e-12	2.19087306578452e-11	FBti0019384
18.3794738064809	1.63108114350937	0.51029076421273	3.1963759838487	0.001391656370919	0.00291707156918799	FBgn0038654
762.967963989842	0.49324334885946	0.101195693836992	4.87415353516903	1.0927598071874e-06	3.1563395505817e-06	FBgn0004369
97.7676576710083	1.58561745115704	0.257214055325114	6.16458322681023	7.06690208655229e-10	2.60672055548444e-09	FBti0019364
2619.48067757846	-1.31174691724117	0.0816182782410902	-16.0717298319677	4.02690319184697e-58	8.60054331943914e-57	FBgn0014869
428.704823787694	-1.31764929449172	0.137086681789137	-9.61179654576868	7.12940236412974e-22	5.12721581154812e-21	FBgn0262167
171.076677029566	-0.818778842940981	0.172412413436524	-4.74895529052163	2.04470134842168e-06	5.7743363285047e-06	FBgn0051460
1.28633541291419	2.66032803395603	2.11247749148581	1.25934029814674	0.207907443542422	0.267224320373985	FBgn0002632
245.081036768373	-0.687444263617618	0.152827669520395	-4.49816624028203	6.85420943078191e-06	1.84343242228477e-05	FBgn0039145
2.305968072339	-0.440589593704639	1.41398322518438	-0.311594639778832	0.755348608409059	0.796120602963071	FBti0019376
252.726700351916	0.205280123953513	0.145233329653469	1.41345051059091	0.15752330294316	0.210250179010274	FBgn0037978
7.10472781304953	2.12546584096792	0.855317498181791	2.48500217227658	0.0129550644102656	0.0229208923070603	RR48388_transposable_element
300.666786770906	-0.676248466953915	0.140783797426169	-4.80345380162486	1.55951884296069e-06	4.4396219826942e-06	FBgn0037359
3.07278193118487	3.02960336509561	1.46769205565717	2.06419551936532	0.0389991821770919	0.0621193992609738	FBgn0038211
23.079712525644	1.50182817308635	0.515314530891339	2.91439127572948	0.0035638292236861	0.00701076025640636	FBti0063825
344.557274882549	-1.00035947327715	0.133251164185362	-7.50732257682625	6.03488928521788e-14	2.86273667576331e-13	FBgn0039488
64.4285826669769	3.68980988136665	0.372095004401495	9.91631125846909	3.53582705263257e-23	2.66855621489135e-22	FBgn0038181
1026.42324632256	0.103751136662481	0.0914330979644072	1.13472187831664	0.256491867484049	0.320263198046353	FBgn0039234
36.8210946292433	3.04057791655296	0.457891942745178	6.64038309633475	3.12868896844235e-11	1.26180749330695e-10	FBgn0039747
29.3701908823195	5.43719927894706	0.801648943417399	6.78251911088223	1.18098233796921e-11	4.8786336802824e-11	FBgn0038202
570.872249408761	0.865254166661616	0.125410908719617	6.89935329785446	5.22398042239659e-12	2.20966476682858e-11	FBgn0038597
59.1739455781963	1.91148165215723	0.327801356487978	5.8312194697319	5.50237563021916e-09	1.90120664136739e-08	FBgn0038237
1433.24838817184	-0.420073053158566	0.0893987460588242	-4.6988696338331	2.61605369516934e-06	7.31863084983442e-06	FBgn0010113
844.525587295782	0.047852158630266	0.0966673938837234	0.495018606665088	0.620586986415606	0.676646828626512	FBgn0039743
1.82602443152814	3.23931650696625	1.84274655287604	1.75787413733622	0.0787689272543074	0.115232687437043	FBgn0038083
445.142872840879	0.176638414586166	0.121360979855021	1.45547946957234	0.145536569883536	0.196464503964787	FBgn0038972
1165.43302889732	-1.39453882122404	0.107177420825835	-13.0114982286258	1.05257941297437e-38	1.40281268193429e-37	FBgn0027620
141.884714912522	0.388128435867267	0.204025983920896	1.90234806571378	0.0571256657606783	0.0867932813649572	FBgn0039371
52.6285079492033	-2.63563081072944	0.343470786850819	-7.67352249923422	1.67336164656696e-14	8.249519398158e-14	FBgn0039170
39.6700511620502	-0.0130217381674773	0.348227463192864	-0.0373943457764137	0.970170580936174	0.976933806241333	FBgn0051467
3.50764756730474	1.70187676287347	1.18687064925975	1.43391932721138	0.151595285760416	0.20355133122493	FBtr0445452_df_nrg
834.713033438142	-0.617491446895655	0.11045165037729	-5.59060407686416	2.26281005642218e-08	7.47812799458195e-08	FBgn0002441
3397.36557587968	1.35127203983758	0.126422303033678	10.6885573780254	1.15148053976217e-26	1.01435997187967e-25	FBgn0014141
612.790214915058	-1.76126780118877	0.115340329264825	-15.2701818385211	1.20835658152241e-52	2.27672683256269e-51	FBgn0038251
1063.0566818509	-0.811348480781535	0.0997318630162978	-8.13529855196776	4.10924405670906e-16	2.21968575222475e-15	FBgn0025457
32.6899211441801	-0.1679942115194	0.382824516693694	-0.438828246869612	0.660785991302477	0.712211088507499	FBgn0037970
606.362381562899	-0.400143397806458	0.107819993213003	-3.71121705615356	0.000206265138085249	0.000478825965964617	FBgn0037653
420.651095782702	-0.0784830946882463	0.122522770688638	-0.640559254799193	0.521809079202234	0.586627878344393	FBgn0038190
17.7071224958396	-1.08485849428718	0.534523694495784	-2.02957980246418	0.0423992696623601	0.0667829509490146	FBgn0038315
10.3768552484761	-4.34617721871221	1.0316637741165	-4.21278456000281	2.52241630806341e-05	6.44345706075753e-05	FBgn0004185
3.52993846961199	4.23518216397518	1.53444693447757	2.76007079085932	0.00577888377858585	0.0109481772220452	FBgn0038261
3.90374995926752	1.24128303575692	1.06304626878881	1.16766604822496	0.242941496975909	0.305730779426169	FBti0019341
21.2313014748655	1.97285589906094	0.493858231866123	3.99478184580662	6.47538490062281e-05	0.000159031664999939	FBgn0039321
1.06367985504781	2.36168425030429	2.23767672067507	1.05541798262611	0.291234202068908	0.356389166568929	FBgn0039645
1092.23254615849	-0.354800653709484	0.10008228555354	-3.54508944062514	0.000392479883987623	0.000882587003931993	FBgn0039187
3.21497466747143	-1.67829515258001	1.3216702793611	-1.26982892691762	0.20414557431502	0.263194975561227	FBgn0037304
7745.08779735901	-0.285624157781715	0.0831760039179096	-3.43397307309463	0.000594803279893615	0.00131143726605791	FBgn0037913
26.9206322108416	1.37959747319133	0.437957416599455	3.15007217802885	0.00163230130338009	0.00338191482257991	FBgn0082978
19.328531355825	1.26436777553662	0.518676135059996	2.43768257313472	0.0147817476657889	0.0258868463228012	FBgn0086664
2425.26822161207	2.88398998886453	0.0863878811056671	33.3841963936691	2.32497440504112e-244	9.46475944161285e-242	FBgn0261552
34.006602118937	7.56226658118915	1.25123378553648	6.04384781533592	1.50481460792914e-09	5.40237291366116e-09	FBgn0038897
65.2534821381499	2.13679415679939	0.295227422297068	7.23779024378459	4.56054029689136e-13	2.04630255004805e-12	FBgn0037836
1627.12484072778	-0.128103543827232	0.0903803126549876	-1.41738327810667	0.156370898958279	0.208961171451857	FBgn0266581
4.72554064898459	1.90079512277491	1.02274068354631	1.85853086061267	0.0630936651342473	0.0946616369682241	FBgn0266393
783.384132383835	1.35624002729129	0.115314146050565	11.7612632425564	6.18026238758128e-32	6.65269590663197e-31	FBgn0037856
2063.81406222985	-0.235857950161214	0.0845654712258667	-2.7890573628007	0.00528617012458752	0.0101001862400382	FBgn0038947
375.3698702377	-0.656468763000363	0.13357537051038	-4.91459436340738	8.89664669992465e-07	2.58976276851111e-06	FBgn0267650
890.683285350411	-0.682362498271508	0.0989151793521929	-6.89846091105916	5.25689501415832e-12	2.22288724017006e-11	FBgn0039849
2169.75299355168	2.65941658316795	0.12529112518677	21.2258975183086	5.50648131339691e-100	2.73978036904349e-98	FBgn0016123
924.489905533833	-0.533603134815953	0.0982966861833807	-5.42849566485356	5.68310260531306e-08	1.82386049688905e-07	FBgn0038318
1782.68320690935	-1.58599570904869	0.0959912837626277	-16.5222887629113	2.53589288873379e-61	5.95580158518353e-60	FBgn0039559
7.97566926135449	-0.10923364536221	0.735342839359789	-0.148547914680603	0.881910374923351	0.90322360118322	FBgn0264426
841.927328930948	-0.255551682368805	0.0984131326894444	-2.59672337812101	0.00941176863292543	0.0171371238566983	FBgn0037370
125.399831683873	2.27228323931386	0.218225869550202	10.4125292019566	2.17368575302709e-25	1.8148722440128e-24	FBgn0037835
2801.23054659977	0.330004993179179	0.0728374923649559	4.53070228620272	5.87879342335285e-06	1.5903284504495e-05	FBgn0027493
3.5825473508575	1.38050785524439	1.19406589879353	1.15614042461077	0.24762372334354	0.310720820044566	FBgn0010015
221.931500539202	2.19753631727585	0.183483112677702	11.9767769644062	4.70252728295119e-33	5.22961519198397e-32	FBgn0261053
8.23278817861564	1.36811445998782	0.759985634424276	1.80018463246905	0.071831489544581	0.106228999399152	FBgn0037801
41.1856439597214	2.66204251315694	0.390213395027838	6.82201725280864	8.97708818515659e-12	3.72676769713825e-11	FBgn0051451
1040.14792532194	-0.890808449107398	0.0925997324413079	-9.61998944945134	6.58379162156415e-22	4.74244807743125e-21	FBgn0038256
230.177795075633	-2.00264271736704	0.183403522962089	-10.9193252399029	9.31855131263835e-28	8.58610550987542e-27	FBgn0038549
276.325762356058	-0.25810447146782	0.155408688677556	-1.66081107603539	0.0967513959586871	0.13758423344014	FBgn0004087
78.8510404624816	-0.816589447235978	0.241254671106919	-3.38476118820549	0.000712402056770659	0.0015528815886187	FBgn0011282
3.91726977733794	3.44504539694905	1.38979338583468	2.47881838556891	0.0131818406154478	0.0232822570112971	FBgn0038613
524.024303735291	-0.40491737111077	0.116217382587131	-3.48413776060731	0.000493725289954947	0.00109958646307274	FBgn0037472
2395.65744813402	-0.0795568803141823	0.080976427928912	-0.982469619233193	0.325868542963144	0.392620448983577	FBgn0260962
12.0561654136181	2.6635138367734	0.727337595062356	3.66200489958868	0.000250249072327325	0.000576053125024894	FBgn0037684
871.574669373478	-1.37460428353152	0.114634858588358	-11.9911543526876	3.95356771998283e-33	4.41131468025327e-32	FBgn0038722
3.01423257458259	3.02560966069159	1.4886338172828	2.03247408836528	0.0421056843689528	0.0663672138698242	FBgn0015574
2.42909005072535	0.947212234222464	1.3639379955651	0.694468690880646	0.48738832894788	0.554597222690651	FBgn0261356
11.4042593332444	0.809254881951725	0.619410857299862	1.30649127701673	0.191385543515503	0.249038492017364	FBgn0051475
160.644516282875	2.57734326239527	0.200663643490136	12.8440968058171	9.28290036281189e-38	1.18655074666047e-36	FBgn0039738
882.49052662524	-0.801139195430148	0.107992009550937	-7.41850437603233	1.18450264750704e-13	5.50990601336898e-13	FBgn0039381
16.51269264055	1.2788615818275	0.569008680361219	2.24752561070887	0.0246064557117598	0.0410913697053528	FBgn0051068
541.554041076899	-0.663382102850944	0.11555865773674	-5.74065254688426	9.4312419603791e-09	3.20352223756594e-08	FBgn0037250
322.519395868629	-0.657482516429949	0.148125325829773	-4.43869076909598	9.05077423716624e-06	2.41150537687607e-05	FBgn0051155
562.850891818668	-1.25628770257644	0.113955247912555	-11.0243953270187	2.91470711561141e-28	2.73819408329536e-27	FBgn0027526
169.990840928537	-1.51187404760686	0.193302272875962	-7.82129472723273	5.22827736235396e-15	2.64644604694284e-14	FBgn0039271
10288.5953189944	0.265765830575282	0.068309081312594	3.89063687387468	9.99814604253145e-05	0.000240664923732965	FBgn0037607
233.973158760358	-0.161836184387298	0.161440323304351	-1.00245205828906	0.316125310090646	0.382424801058778	FBgn0037550
34.2586450409126	4.84575621884714	0.662500980092143	7.31433818886302	2.58652976105815e-13	1.17867845352969e-12	FBti0019391
36.5536263525937	-0.0664232584764309	0.35207634464467	-0.188661520396856	0.850358112197051	0.877936587707899	FBgn0038693
978.087693769344	2.64550410817877	0.111748498326388	23.6737329610635	6.7247953836777e-124	5.13300574910945e-122	FBgn0266448
8.44190663106306	0.526978112393379	0.702505001219114	0.750141438820892	0.453169524225377	0.521612375626227	FBgn0037974
739.409272860998	0.856428022873798	0.107447196955013	7.97068743666135	1.57794140228717e-15	8.21949003424812e-15	FBgn0038877
143.481323934531	-0.38744340296359	0.20499003742788	-1.89005967228969	0.0587499798286556	0.0888996749394311	FBgn0039766
355.643521527104	-0.204590623998522	0.138528114750895	-1.47688882048545	0.139705442164773	0.189518621634006	FBgn0038106
519.136348488786	0.166286764866183	0.1249010451358	1.33134806586594	0.183074509396269	0.239499752578583	FBgn0003275
2.39362399677071	4.7007287825637	1.7016366988058	2.76247496652055	0.00573649606056794	0.0108755416423468	FBti0059879
83.8815355579079	-0.769690221727445	0.237315687712116	-3.24331791609641	0.00118146300331922	0.00249949196639218	FBgn0038045
8.07787606451294	2.56897941864319	0.873657284153003	2.94048875370367	0.00327694897104206	0.00648439129135057	FBgn0037408
570.037942711513	-0.332001682435045	0.108938072655282	-3.04761847114381	0.00230662582503872	0.00466113287207735	FBgn0038407
4342.40072881169	-1.54284074504596	0.107241248571479	-14.3866354187178	6.27764255918768e-47	1.04632568412069e-45	FBgn0039644
710.008139517572	0.633009919836634	0.121460541112312	5.21165074714515	1.87167662873479e-07	5.78557382200257e-07	FBgn0037819
2.59518703554221	2.7922412806657	1.54988789775278	1.80157628478437	0.0716120952261747	0.105927866909098	FBgn0259831
828.716561298675	-0.377187531995323	0.0975718969896087	-3.8657394560597	0.00011075312356201	0.000265499190209143	FBgn0037235
420.513174009063	0.0616303884706702	0.130694550383919	0.471560507225659	0.637240521372232	0.691661078138043	FBgn0038923
1300.20784275159	-1.69623627926285	0.092176277111003	-18.4020914320521	1.26391018494865e-75	4.10129696246381e-74	FBgn0037843
1551.57232133593	0.841547110149997	0.105767050753779	7.95660939916991	1.76817796028314e-15	9.17840135952227e-15	FBgn0053208
7.04442205408992	2.36425686956821	0.942311499602011	2.50899715281705	0.0121074460278229	0.0215603698220801	FBgn0087012
97.2456693752545	3.15631940743501	0.294295466657587	10.7250017925264	7.76855677672401e-27	6.88863311805349e-26	FBgn0051547
3.5508543413308	-0.0667130128139505	1.18184948179729	-0.0564479773790628	0.954984937434472	0.964896784709289	FBgn0051391
71.9214450887939	-0.182544872213324	0.251742989979926	-0.725123953711205	0.46837599043349	0.536645036715012	FBgn0040575
13.4158418253032	1.79484834467152	0.611154463038957	2.93681622767944	0.00331600544707959	0.00655781203828458	FBgn0039154
1216.03932002182	-0.616093879974354	0.089314336946205	-6.89804012479468	5.27248563871135e-12	2.22807713338938e-11	FBgn0038805
1078.55459819737	-0.239534002240841	0.0916899802551194	-2.61243378583307	0.00899001049560073	0.0164427230766372	FBgn0051301
521.487374879526	0.502341130753433	0.11556550119656	4.34680874094962	1.38132567516518e-05	3.61729612478927e-05	FBgn0260722
74.9271820947682	3.40113410031246	0.326383363368485	10.4206723811244	1.99537503624829e-25	1.67014755370464e-24	FBgn0038198
266.674975812127	-1.38945028919096	0.150654642271281	-9.22275124246754	2.89573038482262e-20	1.9219981220211e-19	FBgn0039296
1.84927313962286	0.887260006282676	1.52499238839785	0.581812744137581	0.560692818940582	0.622559494970475	FBgn0037310
2.02450667165316	1.60317627230682	1.53256694642704	1.04607258824444	0.2955275199851	0.361050991586016	FBgn0038435
8.02388953907912	-0.209913197840791	0.715862726515454	-0.293231076386066	0.769345532030375	0.808399521102546	FBgn0286915
7.45737456261628	0.616123349273161	0.822893656107291	0.748727790888243	0.454021289780166	0.522425867829271	FBgn0037683
7.39177349377576	0.877205905402766	0.819640391126938	1.07023264702302	0.284514602697829	0.34963128180046	FBgn0000276
740.104855071586	-0.561471404558356	0.106736541348481	-5.26034849419771	1.4378263286946e-07	4.48681972118079e-07	FBgn0037371
113.032601208251	0.309881780526376	0.206292113964211	1.50215039524069	0.133058272331058	0.181380500303951	FBgn0037345
4.68180390214001	-0.877057272531382	1.02758671767831	-0.853511686598067	0.393375609633585	0.462304954931115	FBgn0270925
1779.00652982828	-2.30516789692729	0.0925358593629544	-24.9110767738775	5.64390280714607e-137	5.30211121057344e-135	FBgn0037614
223.707983967479	1.90342501382097	0.176793570877759	10.7663700912352	4.96179643124864e-27	4.43786772685714e-26	FBgn0037525
854.372090034551	-0.460849796423398	0.0953307757438228	-4.83421846541787	1.33669729105185e-06	3.82393343441026e-06	FBgn0038046
1.45563038669668	3.9969967909085	1.9534875256702	2.04608257712689	0.0407482468671844	0.0645304666289938	FBgn0266702
179.108303447237	3.24925376760471	0.230764619300849	14.080381028292	5.01387259688878e-45	7.8964084954987e-44	FBgn0038761
162.161278432536	1.19894080410799	0.192465470986838	6.2293812908913	4.68280826148826e-10	1.75331232399201e-09	FBgn0038536
647.118374786858	0.020067904731	0.110370849285268	0.181822508941032	0.855722019374705	0.88252492002762	FBgn0037330
36.5063980951337	0.45783371020893	0.352702527833522	1.29807323191352	0.194262171574428	0.25219540132691	FBgn0038348
1298.73615619733	0.520218188239862	0.108199175918163	4.80796811829077	1.52472073977514e-06	4.34424144605285e-06	FBgn0259685
3.72562582274754	1.78699230174973	1.20708258990485	1.48042256320721	0.138760512225405	0.188388956163324	FBgn0038946
2803.12101407431	-1.38682667033229	0.0753806189893924	-18.3976556431229	1.37172334570898e-75	4.42974313131116e-74	FBgn0037533
25.9429067268309	1.22131381395227	0.448930935701004	2.7204937704843	0.00651845000663587	0.0122218459167507	FBgn0037712
468.135061192286	0.388027815491024	0.116625077703408	3.32713875207722	0.000877426724312612	0.00188657980384373	FBgn0038953
253.654591239487	-0.246787072636428	0.155346409657442	-1.58862424423342	0.112145251284582	0.156438956325035	FBgn0051390
164.554746577835	-0.897159496830179	0.173978919122038	-5.15671382117776	2.51321460319303e-07	7.66981485217974e-07	FBgn0038627
313.727018784547	-0.331903555087721	0.149259496538327	-2.22366792589639	0.0261707947296266	0.0433672698159372	FBgn0027583
3.85241981506616	-1.46532393454713	1.09714724438159	-1.33557637049261	0.181687777814075	0.23798689617339	FBgn0010040
304.624479434729	-1.7719026136364	0.156851250526976	-11.2967069607881	1.3623114502815e-29	1.35565126096901e-28	FBti0062914
963.244259427897	-1.18885531804922	0.0973822553628877	-12.2081308716772	2.81276852760674e-34	3.24907415304118e-33	FBgn0039632
1156.37888301972	0.175300978292298	0.0910095122448394	1.92618303261194	0.0540815236712503	0.0826825069989275	FBgn0037442
4528.87238860533	0.178137099610366	0.0710579557898029	2.50692688285764	0.0121785901097396	0.0216813118916302	FBgn0004103
173.572660934136	-0.29773313298072	0.173642157676419	-1.71463622063223	0.0864119436514318	0.124756373026688	FBgn0039702
810.073879372256	0.643275386813046	0.116661420877885	5.51403696245387	3.50694897302674e-08	1.14433695661018e-07	FBgn0026059
2.18147593145708	0.723148777650484	1.54230833477637	0.468874323859073	0.639159470232555	0.693054747740857	FBgn0259233
3.30531449717409	-5.17296768497148	1.57185712715473	-3.29099101668054	0.00099835101368254	0.00213360603210487	FBgn0261583
16.1996237470809	0.383263052573437	0.572183596120894	0.66982530637327	0.502969159400904	0.56924074872719	FBgn0046756
2.54308927971019	2.74431976584158	1.57042649071843	1.74749966462048	0.0805507030316474	0.117493826767335	FBgn0039521
714.304712340485	-1.14183438333003	0.104199999578777	-10.9581035311501	6.07592592007059e-28	5.63312552175489e-27	FBgn0039125
1230.33355073637	-0.472814809835169	0.104548296100925	-4.52245352118165	6.1126912064984e-06	1.65160687184432e-05	FBgn0038467
932.042681658019	-0.24361537094869	0.100503454333986	-2.42395022701532	0.0153527095140012	0.0267646378939906	FBgn0010926
303.489240213454	-0.104648176777154	0.135536309687474	-0.772104368330941	0.440052615181619	0.508530480202139	FBgn0038387
493.271217250859	-0.239214898263697	0.117957876465641	-2.02796884304184	0.0425634280192853	0.066994386878861	FBgn0037244
463.803618561736	-0.465800587174277	0.124597068394536	-3.73845543218819	0.000185154307332092	0.000432584863425969	FBgn0037979
1143.37142105248	1.09167594275441	0.0897488562613803	12.1636752626136	4.85253644450627e-34	5.55745733976958e-33	FBgn0053105
27.8693181744042	1.48287010864099	0.442019053158494	3.35476513522434	0.000794323929565667	0.00172084303657235	FBgn0082979
80.4647262965982	-1.03065446380319	0.249373461760798	-4.13297572454526	3.58096560774762e-05	9.02903377899428e-05	FBgn0001281
4.92247293438267	0.548520910986017	0.946983490395413	0.579229645024732	0.56243423031463	0.624183515080276	FBgn0267366
1.11786986983084	0.356274584422304	2.1327094796901	0.167052562861995	0.867328690771353	0.891483827989469	FBgn0015591
4.74824120130708	3.7336055672663	1.32685252196205	2.81388135114316	0.00489472907440509	0.00940846907791643	FBtr0309635_df_nrg
1332.66654858413	0.537012269909793	0.0884475099730251	6.07153632785787	1.26692292944556e-09	4.57645674487002e-09	FBgn0037613
65.589054024369	-0.314438519029151	0.262823881682003	-1.19638488335545	0.231546397659845	0.293120458552804	FBtr0445482_df_nrg
131.767300714798	-5.22731696166971	0.363094405024558	-14.3965781056752	5.43695373638612e-47	9.10723647064976e-46	FBgn0051262
10.036039305572	2.53190523528447	0.758646111222065	3.3373996094252	0.00084566265666308	0.00182405771495191	FBgn0040528
25.6660416897254	1.24525805446096	0.469043597655545	2.65488764943222	0.00793348267632133	0.0146559964622801	FBgn0051183
1290.62724858044	0.797772245568218	0.0935367126552893	8.52897459105974	1.47650610670763e-17	8.56450044797507e-17	FBgn0014029
5.28246821238963	0.955553078649392	0.987941218055885	0.967216531900321	0.333435799470735	0.400552314234987	FBgn0013949
412.447199146314	-0.278676172040846	0.125031685981937	-2.22884439134177	0.0258242601611319	0.0429011042765814	FBgn0037504
97.8674450655666	-0.430510790390743	0.219941309101792	-1.95738941515301	0.0503017020057332	0.0776281521820816	FBgn0267758
184.509491648716	1.76894387673656	0.174343239475449	10.1463290578908	3.44062759642254e-24	2.73985720986013e-23	FBgn0046258
5.96829614988911	2.66187241331687	1.03525601058374	2.57122140427462	0.0101340515720121	0.0183280625765227	FBgn0038095
826.064537180976	-0.144215448036083	0.0999993726816035	-1.44216352731795	0.149256247057553	0.200832173775157	FBgn0038723
170.417545833535	-0.478775110574475	0.175461488670355	-2.72866207965421	0.00635918312754103	0.0119514921845812	FBgn0022359
18.7679059255399	-1.70988465089895	0.571470390118464	-2.99207917061897	0.00277084394916622	0.00553838976537702	FBgn0037936
20.8370146907287	1.92989392310688	0.510524988696583	3.78021441816996	0.000156693357134897	0.000369625734811274	FBgn0038109
103.415910588021	-1.0406147092951	0.213707235347648	-4.86934711219433	1.11967574576315e-06	3.22437812831343e-06	FBgn0051251
856.5024388094	-1.18524721838311	0.106786799751482	-11.0991922329489	1.26582728707604e-28	1.20946826277237e-27	FBgn0039113
13924.6833607154	0.0256541235053802	0.07775191525869	0.329948444614204	0.741438917769321	0.784475893621569	FBgn0038277
96.3799232260715	0.963838251455911	0.22355562853421	4.31140230185892	1.6222244836365e-05	4.21527344548796e-05	FBgn0284229
1714.86466330791	-1.3128294262703	0.100639288398603	-13.0448997321063	6.79463251662305e-39	9.10968994294551e-38	FBgn0262473
3429.80434805629	0.782229427159271	0.0761231698764031	10.2758388599599	9.05532059216075e-25	7.38162480795434e-24	FBgn0016120
5.80863626573966	2.96016236801372	1.06061329593509	2.79099119288702	0.005254690207647	0.0100457532730226	FBgn0083974
266.17121593786	4.21563056328873	0.443730613244311	9.50042759607319	2.09030192547396e-21	1.46714295019943e-20	FBgn0037853
33.9355465246061	0.848181286543387	0.362921272414673	2.33709443621221	0.0194342742560311	0.0332162901215677	FBgn0002863
1.78803726414975	3.21415803274046	1.93409898907688	1.66183739865069	0.0965453813607638	0.137320344436263	FBgn0038606
1.92511718218235	1.47707720636469	1.69918312662312	0.869286649108958	0.38469036348562	0.453725227661618	FBti0019464
1047.79397992916	-0.496916493302123	0.102509591108561	-4.84751219791594	1.25019347803607e-06	3.58410140502273e-06	FBgn0039869
2.0585460643365	4.50173197937607	1.76936683382101	2.54426153657149	0.0109509056057467	0.0196861321969223	FBgn0026565
107.802155892914	0.655264536497357	0.2150519065271	3.04700640454346	0.00231132785033721	0.0046699320712032	FBgn0065087
1107.88152212162	-0.0106988695720229	0.0949447592957453	-0.112685204021602	0.910280132008158	0.926697733661533	FBgn0037723
5.35697956771488	0.0287528217556518	0.903465006344849	0.0318250530498986	0.974611567308393	0.980523612313409	FBgn0264741
240.26231953607	-1.53926099033558	0.172035157607565	-8.94736292128637	3.64075675902646e-19	2.28231107329732e-18	FBgn0259730
1.2350670877813	1.43200208501184	2.10941459246493	0.678862320440518	0.497225102027281	0.563975179047155	FBgn0265041
217.692698061846	-0.266297930958997	0.156707357288116	-1.69933266419261	0.0892565213706859	0.12824300621324	FBgn0038426
617.440595321561	0.0495280774311781	0.110585904547762	0.447869713899992	0.654247227053544	0.706240036017461	FBgn0037719
1.81973420811565	2.17842463340851	1.67194731771922	1.30292659961332	0.192599821771326	0.250351814772713	FBgn0039058
698.208127027811	-0.264831130134942	0.109809882232236	-2.41172401564782	0.0158772948190086	0.0276182284861532	FBgn0027508
1652.05663001531	-0.388645314356063	0.0822375688392176	-4.72588525952053	2.29114999893414e-06	6.44998094838249e-06	FBgn0003205
15.1370075291676	-0.372660581740025	0.584653349248754	-0.637404339201807	0.523861502675755	0.588604264301309	FBgn0261817
692.682453497191	2.53613596331381	0.140116680277608	18.1001716447254	3.1767632329554e-73	9.74352449121525e-72	FBgn0002772
911.325188701841	-0.102276736554184	0.0970554449599045	-1.05379699816364	0.291975868150285	0.357199145135318	FBgn0027497
12.2028027417274	-2.12785044073276	0.663438646041963	-3.20730553371799	0.00133984612276722	0.00281550020542075	FBgn0265203
356.800611882019	-0.589500060723781	0.129513804735837	-4.55163881507577	5.32296592288626e-06	1.4472520584508e-05	FBgn0038471
6.18255376150228	6.08175054694792	1.39923755001968	4.34647465461629	1.38343028760214e-05	3.62210143902692e-05	FBti0019419
125.028815433855	1.49553481732775	0.27905598032418	5.35926453032966	8.35614268375561e-08	2.65381609488352e-07	FBti0019430
5381.9278695271	0.994728953147299	0.0813637073882479	12.225708305064	2.26597931707921e-34	2.62650268728578e-33	FBgn0051144
1123.72807648216	-0.75937240378396	0.0950198700447818	-7.99172218848622	1.33066630772972e-15	6.96112584814684e-15	FBgn0024833
2206.92998153881	-0.559507538729362	0.0871545890515116	-6.4197140370735	1.36530569848303e-10	5.29489513666887e-10	FBgn0014879
494.858222373752	-1.55780267844667	0.120137849952119	-12.9667933883246	1.88763268364146e-38	2.49837019428959e-37	FBgn0039210
1345.45964662228	-0.145766843185005	0.0867975875430047	-1.67938818705973	0.0930764140193343	0.133034210653871	FBgn0039055
520.761210726781	-0.913205635709071	0.119829980382997	-7.62084440630226	2.52021582649945e-14	1.22980673495073e-13	FBgn0024330
172.298892449881	-0.297127434936287	0.176378027946781	-1.68460572099116	0.0920646668482222	0.131798458486681	FBgn0038590
1326.27126121368	-1.90561816821009	0.0913176085119437	-20.8680253377512	1.04564656563127e-96	4.98128225627323e-95	FBgn0278604
150.780451142268	-1.17959695658439	0.192712056577199	-6.12103351256515	9.29703463449078e-10	3.39946552203999e-09	FBgn0024944
3.40060809385131	0.953767345674686	1.18860499970313	0.802425823476178	0.422306680302037	0.490852045611487	FBgn0038431
827.441305691564	2.99613503651713	0.129386831637389	23.1564139766086	1.25278289994024e-118	8.72014791595712e-117	FBgn0261015
383.899794341719	0.749850162339802	0.127375887703454	5.88690823561158	3.93487042246243e-09	1.37372789125157e-08	FBgn0039189
204.625065601137	-1.28198854764747	0.169252221744813	-7.57442670135438	3.60716984625763e-14	1.74124037781621e-13	FBgn0266735
2.94105801457658	3.94899438688121	1.65564217917436	2.38517382351934	0.0170710531615636	0.029484768343076	FBtr0304320_df_nrg
536.529605663456	3.17136119658975	0.150540625410249	21.0664808117227	1.61497091163061e-98	7.88927971885297e-97	FBgn0002868
7.02864693363295	2.32801944750136	0.876657540960959	2.65556313466428	0.00791761111175624	0.01463069981779	FBgn0065098
30.385523563123	-0.31150506061493	0.4112535879503	-0.75745250556349	0.448778809855889	0.517501676532533	FBgn0263550
1003.65860200349	1.75978904034685	0.105708965808288	16.6474908432874	3.15558186622231e-62	7.61078757465538e-61	FBgn0051352
15.6186332285475	1.98384475541873	0.597148314664737	3.32219769645091	0.000893113903246989	0.00191908064238964	FBgn0014135
47.0318087689717	2.70119659455513	0.384276354781009	7.02930732257646	2.07561357661171e-12	9.00930300103449e-12	RR48364_transposable_element
21.6318226958377	1.29155927151532	0.462563204305239	2.79217901357981	0.00523543828547298	0.010011797569686	FBgn0086663
12.7980912946142	0.353661101635713	0.567326437813767	0.623382021466462	0.533033509543627	0.596863933456515	FBgn0038902
2.14090563771508	2.42457292959648	1.64393612728722	1.47485835328496	0.140250629037211	0.190142996315057	FBti0063293
263.306574768318	-0.354824611554008	0.143774882191939	-2.46791794327689	0.0135901468996619	0.0239782024494428	FBgn0039642
19.3603752030714	0.321606611290312	0.481353946833948	0.668129166501373	0.504051145480931	0.570033091033826	FBgn0037824
1.30129917960445	1.5504149118113	1.86316773381602	0.832139202322831	0.405330376296882	0.474420142695338	FBgn0039201
1.48170576923225	0.984734635200492	1.73644047993494	0.567099561764069	0.570646540628613	0.632044325732112	FBti0019375
405.285671166182	-0.124664995468394	0.124853182798436	-0.998492731015551	0.31804048752269	0.384464672849799	FBgn0265189
416.121266282316	1.23877849913554	0.128372328895441	9.64988724434938	4.92098076827016e-22	3.5542180452119e-21	FBgn0266719
668.830451759177	-3.06283712210441	0.125350875436027	-24.4341103438686	7.42548973676657e-132	6.519871184557e-130	FBgn0000166
1075.87723420738	-0.0569065772427235	0.0951752264711786	-0.597913757105229	0.549897479972054	0.612344392071002	FBgn0283438
622.758397286661	-0.870255352812417	0.129567517245284	-6.71661672087873	1.85992335730388e-11	7.59690191000924e-11	FBgn0039680
36.1091155962142	3.01272987205057	0.439229234958278	6.85912874705789	6.92817791105877e-12	2.89676757102905e-11	FBgn0051445
2.49352652876397	4.76613091614179	1.68425674544772	2.82981257401752	0.00465752797464063	0.00897822224297922	FBgn0053329
2.2073595474082	-1.68086402264327	1.51731583927707	-1.10778783107156	0.267953456734977	0.332227663846579	FBgn0267145
729.256303136893	0.228527055355581	0.0980910465057545	2.32974428855925	0.0198196702545449	0.0338276521661232	FBgn0037901
16.424572139755	0.80607482375381	0.514104414823511	1.56792044672585	0.116899699350608	0.162201049481106	FBgn0082954
530.650721871242	-0.202185994648918	0.11484391816693	-1.76052853190739	0.078318234222532	0.114723275383873	FBgn0039664
466.682151260965	-0.632740113569121	0.115861485167841	-5.46117730713109	4.72987357099163e-08	1.52669681770066e-07	FBgn0039427
6.89104654180481	3.22870172581103	1.03527951872641	3.11867632596746	0.00181665406611049	0.00373563917405914	FBgn0267124
1503.11001366821	-1.59141508568813	0.0962113790081494	-16.5408198291527	1.86467276664171e-61	4.39473928895873e-60	FBgn0022338
15.3345589568453	-0.107740356140219	0.585691484511171	-0.183954110635809	0.854049454897032	0.881205866135694	FBgn0285959
1385.1482219765	-0.496196114651954	0.0847847443983109	-5.8524221329355	4.84465085831525e-09	1.67999586036673e-08	FBgn0039056
119.476163845144	3.14953384161389	0.246140627506754	12.7956683685934	1.73354561524052e-37	2.19082331092579e-36	FBgn0051370
31.2690354920264	-0.27775616816054	0.399172699934849	-0.695829570022886	0.486535568520902	0.553861437802712	FBgn0260645
4.44211379200843	2.5058429220324	1.11695239979967	2.24346437903875	0.0248668844100969	0.0414674435408692	FBgn0022800
153.683289681417	1.7771701466238	0.219822268926775	8.08457739655027	6.23801220625915e-16	3.33339124816569e-15	FBgn0267160
251.84790175221	-0.383316980295498	0.152262514340892	-2.51747438924665	0.0118199562429831	0.0210959601658343	FBgn0003479
10.1769482355528	2.19452215020895	0.720688444019186	3.0450358520672	0.00232652574420479	0.00469993185678904	FBgn0051300
964.112932492075	-1.20065252981356	0.103489517197121	-11.6016825890358	4.04054933467241e-31	4.23406706411772e-30	FBgn0028471
4.15905824955703	2.38163197038576	1.22654125651014	1.94174631937142	0.052167818303604	0.0800848441424541	FBgn0051326
362.418063783756	0.557207265146452	0.134140123050547	4.1539194424064	3.26828276739084e-05	8.2685707527549e-05	FBgn0038110
4.84859923587482	0.716379910512441	0.934111547573465	0.766910453439288	0.443134758040307	0.511828074930229	FBti0019369
46.7558716496662	-2.62062352925231	0.37641119038058	-6.96212970343061	3.35166696974785e-12	1.43762113893974e-11	FBgn0037975
25.8109367836478	3.11954916516409	0.519879456886676	6.00052401348125	1.96681760110044e-09	7.00668991068238e-09	FBgn0039316
2059.87173635728	-0.901149063866279	0.102805142588573	-8.76560297642581	1.85779632014304e-18	1.12421782724332e-17	FBgn0264495
2831.26000134031	-0.284423507713998	0.0861532265152898	-3.30136803017494	0.000962145856204341	0.00206114932741973	FBgn0013576
1453.03166786719	0.231732988068263	0.0847946248188198	2.7328735584762	0.00627844296669302	0.0118063553771772	FBgn0267448
592.061616110619	-1.40191538000471	0.107865310563666	-12.9969067226414	1.27392642015709e-38	1.69612760439943e-37	FBgn0038401
877.515572361082	-0.0233828218257796	0.0992372097448175	-0.235625546968794	0.813723247926002	0.847473301235593	FBgn0019972
1.95404553020806	-0.00692133613312202	1.58996603462174	-0.00435313458426717	0.996526712093794	0.997343354709679	FBgn0267137
241.466790070126	-0.477823701150562	0.173146975716125	-2.75964220093543	0.00578646978533108	0.0109594579298094	FBgn0044511
2776.2679443604	-1.43565024338921	0.111262276566757	-12.9032973950324	4.31241855742686e-38	5.5812168497565e-37	FBgn0002962
468.255222882712	0.144951298902469	0.116667534908253	1.24243045862294	0.214077783489968	0.274184473582251	FBgn0266539
449.246172454344	1.04622643477501	0.137006649546692	7.63631866217159	2.23520700156673e-14	1.09470546332656e-13	FBgn0261393
430.533535565993	-1.43535994265564	0.125864014678908	-11.4040533850553	3.99094907094448e-30	4.04942672349457e-29	FBgn0037606
5473.88891347006	-0.392364711109116	0.0892882454176709	-4.39436019012044	1.11099477114136e-05	2.93743431519644e-05	FBgn0037632
1.68099779069632	1.30276244883293	1.6772178721569	0.776740142386857	0.437312098256053	0.506016427904549	FBgn0038054
758.91894739376	-0.666819778172525	0.108434495068045	-6.14951706792271	7.77192229665704e-10	2.86049326392577e-09	FBgn0010803
26.583440996614	0.0479812417858081	0.466650164488737	0.102820582605765	0.918105369286318	0.933602871167391	FBgn0037730
2.21909606343121	1.76440457231859	1.49574825546692	1.17961332454826	0.238154040970596	0.300423046776729	FBgn0038565
1229.31390957179	-0.143418896476379	0.106123797142624	-1.3514301253623	0.176557689052109	0.231968312442644	FBgn0039633
16.8605065332477	4.26480203495512	0.813751223020181	5.24091628289861	1.59781197714801e-07	4.95932728886031e-07	FBgn0065099
1518.97473931435	-1.15907797104283	0.0935390785736553	-12.3913768311299	2.91003842851134e-35	3.45959789810808e-34	FBgn0039110
53.1921494290741	0.273573019397865	0.299127459939512	0.914570061381811	0.360417381724754	0.428747640670357	FBgn0003867
4.79028268804032	1.93160307183991	0.998580502726335	1.934348874794	0.0530702478111926	0.081358633926231	FBgn0267754
13.1957872197017	0.735152425926927	0.599375333656742	1.22653099760015	0.219998917833326	0.280617685356333	FBgn0052944
412.383801309167	-0.769208013040342	0.141437254443264	-5.43851063899788	5.37278021491114e-08	1.72715791833253e-07	FBgn0039558
2.05521674200135	-0.875044457360846	1.56475449408816	-0.559221565214781	0.576010517201472	0.636620755909878	FBgn0004618
242.80423705239	-0.410758968357654	0.152405222595716	-2.69517646024027	0.00703513628987165	0.0131118231018501	FBgn0038013
304.025910912722	0.388182022334707	0.135952043449217	2.8552864119303	0.00429980334611129	0.00834130803634066	FBgn0066101
401.953612730655	-1.04314881177445	0.126140983565096	-8.26970570778951	1.34290082366423e-16	7.4210323591548e-16	FBgn0039169
1279.36957574595	-0.0144373638316213	0.0990845554844955	-0.145707509722647	0.884152292743917	0.905036719043111	FBgn0003862
24.9223073530653	2.39585621164446	0.483802650619341	4.95213535638426	7.34035159429718e-07	2.15306295453686e-06	FBgn0038840
1458.22875972898	-1.53050485281663	0.114919351250859	-13.318077731536	1.81726430370792e-40	2.53774726153973e-39	FBgn0264790
1077.30962906346	-0.974607349537212	0.108471272592426	-8.98493514683134	2.58886933545405e-19	1.6397393046907e-18	FBgn0259113
744.619341960856	-0.477840731902054	0.105649249554019	-4.52289754938327	6.09987699068558e-06	1.64847611130296e-05	FBgn0039580
2665.59734536534	-1.10445909248452	0.0834394529498841	-13.2366530872139	5.38976575638579e-40	7.44153270002947e-39	FBgn0002783
2599.3070300715	-0.306723629974789	0.0823572349259666	-3.72430704176157	0.000195852444293851	0.000456468032033935	FBgn0250746
7.94622062103348	1.00895724480678	0.734832447424652	1.37304394810388	0.169738684628747	0.224303510653412	RR42049_transposable_element
1201.39929606307	-0.38953488689127	0.0894608559704687	-4.35424949454828	1.33523568474046e-05	3.50508309241606e-05	FBgn0037822
2.53100065361991	4.78427528191735	1.67344816462167	2.85893246236221	0.00425069272956581	0.00825438076452546	FBgn0038508
1.56703313640856	1.8725309468389	1.77392468857668	1.05558649637	0.291157172953599	0.356359827027938	FBgn0051231
13.8000120807722	1.84500395753251	0.614821159841655	3.00087908166284	0.00269201441648489	0.00539446922300985	FBti0059706
184.510130722926	-0.0766522116823264	0.173174215277682	-0.442630628118719	0.658032927343413	0.709585354465517	FBgn0015351
9.84203561491558	1.1917353336371	0.700805457734217	1.70052233538551	0.089032718808142	0.128003589947408	FBgn0263662
2.48661096027118	4.77782210446322	1.70781897062056	2.79761625011527	0.00514812375670189	0.00985324042563516	FBtr0309682_df_nrg
1.35086193055067	0.0506810881175932	1.78705820615059	0.0283600656896133	0.977374974343072	0.982715021729273	FBti0061860
3693.81844764744	0.405075431535306	0.0748433896676668	5.41230739727309	6.22177610726885e-08	1.99150203061829e-07	FBgn0004587
24.3521016967654	2.76506633651045	0.533989988822155	5.17812392440069	2.24128338407828e-07	6.86645404371896e-07	FBgn0002633
1715.79464874494	0.536450696369041	0.0865031411745016	6.20151695170082	5.59214954401688e-10	2.08051359978956e-09	FBgn0086346
205.640426298237	-1.01664022638151	0.207731124236026	-4.89401975809074	9.87969135317875e-07	2.86289416821836e-06	FBgn0039013
417.805146637354	-0.695036845551646	0.119832550027944	-5.80006722204919	6.62883408526113e-09	2.27637415903369e-08	FBgn0037792
401.533147878453	-0.999325912697186	0.122974417435239	-8.12629108996147	4.42625343887533e-16	2.38517002398119e-15	FBgn0039882
57.0115937468629	-1.76956093950261	0.306381868697017	-5.77567121392729	7.66469145975795e-09	2.62203883550773e-08	FBgn0266740
1.29016835930164	-2.6926989098655	2.00528209021785	-1.34280305150134	0.179335755057596	0.23520419149114	FBgn0262448
2632.67769394327	0.645432440734747	0.0882010755510236	7.31773889039902	2.52183941667644e-13	1.14997931852109e-12	FBgn0262614
18926.83506578	1.48461309891391	0.0827070089944763	17.9502694749009	4.77580850011666e-72	1.45154324413048e-70	FBgn0000416
788.344609011892	-1.17548198400297	0.111648408939138	-10.528425753418	6.38940656036743e-26	5.44294785871757e-25	FBgn0039451
112.651230139117	0.212033569412844	0.203101350968652	1.04397911880739	0.296495050663442	0.361936802418235	FBgn0042213
733.651607400136	-0.581697005002089	0.100259737700306	-5.80190032753612	6.5567535388307e-09	2.25219706061497e-08	FBgn0010750
517.955101181953	-0.605711459165882	0.123598008783237	-4.90065709900037	9.55166430692984e-07	2.77023010145284e-06	FBgn0011740
324.744274298586	-0.43335810232724	0.136619277921205	-3.17201282953038	0.00151386318997514	0.00315354909197178	FBgn0037877
2.05276888344645	3.39579127461409	1.74568832920702	1.9452448743566	0.0517455133056135	0.0795001401815659	FBgn0039308
1708.99390717704	3.7683022541106	0.109770574785335	34.3288924329657	2.90926564881421e-258	1.3476922319369e-255	FBgn0038826
125.098819589563	0.972425815767168	0.22503135999399	4.32129022280778	1.55119483948541e-05	4.04243481545043e-05	FBgn0051118
2.6788272630739	-2.7574039473009	1.49250690419361	-1.84749828597322	0.0646749563095403	0.0967316146807354	FBtr0309732_df_nrg
584.930607348172	4.05756432939216	0.158809567233197	25.5498733488393	5.50848460293035e-144	5.96782114159406e-142	FBgn0039430
3.34640079171974	0.945536223163393	1.13586878228865	0.832434377902561	0.405163804178254	0.474291612524456	FBgn0039479
97.901521681688	-0.235225830976154	0.291583065714165	-0.806719794923696	0.419827936937742	0.488520442167313	FBgn0038682
261.323671961308	3.21348995566927	0.230410488590006	13.9468041378419	3.29021510697612e-44	5.04574768802708e-43	FBgn0039084
2.64891893415087	1.13534116591658	1.31292822011766	0.864739708172952	0.387181669788634	0.456113934576365	FBgn0038018
372.76946452081	-0.041859177253534	0.126795804394605	-0.330130617912742	0.741301269174413	0.784392032930771	FBgn0038950
916.36090338586	2.51016750635261	0.100384616231945	25.0054998522156	5.32680331214133e-138	5.14822127304365e-136	FBgn0038720
827.498808499628	-0.522437072272365	0.0950010661977122	-5.49927588375788	3.81354070826907e-08	1.23956220360239e-07	FBgn0003882
10.1346969053027	2.95915664056433	0.805826353269274	3.67220137261446	0.000240470074354801	0.000554302501524089	FBgn0039647
13.7839216295755	1.85469825085191	0.639748677118673	2.89910447209548	0.00374230177298732	0.00734357026268065	FBgn0086055
4.15878195024155	2.00372034487995	1.13806821538495	1.76063290213425	0.0783005560468039	0.114709887669876	FBti0061711
3.13670275310116	0.723541615782945	1.2190570005469	0.59352566406521	0.552829412843019	0.615150362969694	FBgn0037431
6337.1217703733	-1.42024261180919	0.0809564035205435	-17.5433017037225	6.6923648064265e-69	1.89274165914808e-67	FBgn0001149
1.45563038669668	3.9969967909085	1.9534875256702	2.04608257712689	0.0407482468671844	0.0645304666289938	FBgn0083949
71.2902548107955	-0.222871422626053	0.274630912905956	-0.811530720514235	0.417060958331364	0.485805680588185	FBgn0267567
475.298435903706	0.511648687581405	0.138893541128699	3.68374715932478	0.000229830220586332	0.000530961166527392	FBgn0067783
1620.45614580236	0.115245224324834	0.0943808257695644	1.22106607338032	0.222061003837872	0.28279149924713	FBgn0038400
8.36425342793831	2.41193024048011	0.810202574783803	2.97694714327922	0.00291134198201984	0.00580367535041617	RR48371_transposable_element
2.25895918605476	1.84673571827297	1.47263148673384	1.25403791437928	0.209828224895408	0.269409574046154	RR48386_transposable_element
356.196998766279	-0.460169488879077	0.127839974877035	-3.59957430625045	0.000318738545346565	0.000724768723457304	FBgn0267450
11.033643470543	1.66206960562071	0.649881277706287	2.5574972885615	0.0105428379894717	0.0190008700765445	FBti0019377
920.822858704057	-1.11513782654885	0.0933614014375784	-11.9443132748434	6.9522201599019e-33	7.66799060986224e-32	FBgn0038167
105.976849896217	1.46100521533179	0.232982185391331	6.27088810622064	3.58994540052989e-10	1.35698724003147e-09	FBgn0038290
161.882396712531	0.696217164736745	0.184254155853583	3.77856966922358	0.000157731725986567	0.00037181400366793	FBgn0038788
127.820438358589	-0.224193109282094	0.199021887033394	-1.12647464368819	0.259964667430688	0.323846934557109	FBgn0037521
285.308023781558	-0.108068915352961	0.173227469409216	-0.623855533545139	0.532722465079488	0.596716034005206	FBgn0264325
2365.85097438854	0.63436906807138	0.0822225253525639	7.71527103249692	1.20725408032719e-14	5.98680373389273e-14	FBgn0019960
35.4681342534197	2.30472254743306	0.399225108147139	5.77298997582996	7.78770764417687e-09	2.66344359704359e-08	FBgn0259244
1272.01702340887	0.163048382736584	0.0855206583741299	1.90653797382255	0.0565804437653074	0.0860524942310811	FBgn0004509
570.014032548197	-1.33021832227556	0.115851695454311	-11.4820790240413	1.62329538466591e-30	1.66850422322891e-29	FBgn0037710
3.0972231709438	3.06802176035763	1.48669141856915	2.06365740868432	0.0390502102906972	0.0621859323192539	FBgn0038542
510.161834700328	-0.819691271194629	0.130382684205465	-6.28681083066912	3.24053840432811e-10	1.22836887482347e-09	FBgn0046247
3.38456322791794	-0.205201498065926	1.11066438794295	-0.18475562941743	0.853420711218518	0.880713003088175	FBgn0263477
390.487558295878	0.715145730121913	0.138463193901214	5.16487963315457	2.40593696162703e-07	7.35411994141012e-07	FBgn0037831
11.3401823669701	3.39752803520729	0.904508375287454	3.75621511976331	0.000172502429716184	0.000404361828792046	FBgn0266406
367.077341931426	0.446166833978353	0.127183851915095	3.50804624376532	0.000451410575136011	0.00100969857915038	FBgn0037465
158.057153368937	1.04399450494395	0.192131040700572	5.43376281696703	5.51779140876021e-08	1.77250142958596e-07	FBgn0003312
198.11085007564	3.40440051505066	0.208284334873594	16.3449666875657	4.72429105714561e-60	1.06665758086881e-58	FBgn0259736
67.5356348602801	-1.68518700372921	0.272643223624623	-6.18092385105226	6.3727552641441e-10	2.36104782731693e-09	FBgn0037772
1.49310451155262	4.02782939828583	1.94348522402676	2.07247749995262	0.0382209324354829	0.0610317373515128	FBgn0261287
279.336275224109	3.24031885205721	0.180101102179513	17.9916658634741	2.26446980960985e-72	6.91383805052244e-71	FBgn0086608
1.37350100848599	0.806277194135716	2.0038594361278	0.402362151555771	0.687417520311226	0.73701252736321	FBgn0038784
38.9116412085243	-0.73962720890058	0.34293360016958	-2.15676506628349	0.0310239743264211	0.0505673466514367	FBgn0038916
152.414657811334	-1.02142730763365	0.190562231444271	-5.36007213964828	8.3188726000166e-08	2.64322929301379e-07	FBgn0038767
1427.12767852488	-2.00695176137106	0.096289152969931	-20.842968283227	1.76545550991258e-96	8.35110187329776e-95	FBgn0005596
2.59981429937902	2.78474563719549	1.5482254820706	1.79866929555453	0.0720710086632548	0.106559754609527	FBgn0039386
996.994780014344	0.0586466480467572	0.105555858644118	0.555598228275367	0.578485542905674	0.638973941287334	FBgn0037315
6401.30336747061	0.835702359448127	0.0695980799467096	12.0075490600892	3.24314838846706e-33	3.62165049465224e-32	FBgn0020235
94.8154066782949	-1.51329798739313	0.242709870130655	-6.23500802245288	4.51754939884114e-10	1.69190852032428e-09	FBgn0265159
389.184786054841	-0.379866575448651	0.133966184690867	-2.83554074728044	0.00457481787858371	0.00883399502384557	FBgn0039158
1110.62743404419	0.456885401060402	0.104128615634155	4.38770263368927	1.14554250501799e-05	3.02461045841426e-05	FBgn0038830
1143.61982463425	0.172906701177791	0.0968251844815094	1.78576164975767	0.0741378586155671	0.109183073080632	FBgn0260944
1.23292636267117	2.60273743257203	2.14628712299383	1.21266973308842	0.225256116163769	0.286263424893016	FBti0059722
30.8900313604275	1.10676139546578	0.384652512794021	2.87730187286841	0.00401091693797009	0.00782382142365184	FBgn0086051
1.22159337385846	2.55212021959336	2.04391470336315	1.24864321167316	0.211795600005652	0.271520382715519	FBgn0051439
86.9853969717833	3.24733792938297	0.307743766293262	10.552083535263	4.96829404521378e-26	4.24850809697021e-25	FBgn0039620
1.50212386844691	4.05920644152466	1.98067204715916	2.04940865770621	0.0404221713673872	0.0640896317891515	FBgn0040554
816.544867244072	2.54145585446554	0.11137620120057	22.8186616805936	2.99320227781536e-115	1.97111173530252e-113	FBgn0039266
81.550021739025	-0.468291715165121	0.253451163731316	-1.84766054442566	0.0646514651478601	0.096707246720449	FBgn0039639
772.500839207451	-1.28249958187204	0.113881039168335	-11.2617481473478	2.02697341386694e-29	2.00813870515402e-28	FBgn0039532
548.977143358798	-0.750427800940712	0.122405823620672	-6.13065439816199	8.7518335554871e-10	3.20709579881107e-09	FBgn0039710
694.597968256912	-0.645945417871223	0.109923568322932	-5.87631413104761	4.1950193313856e-09	1.45999714243094e-08	FBgn0037757
2.55729740912287	3.7528764415754	1.65022267409715	2.27416366317269	0.0229561481045112	0.0386166909135993	FBgn0085466
351.192818829512	0.17666751140818	0.128056291408903	1.37960821342275	0.167707307187677	0.222055979179899	FBgn0038876
2278.04334124495	0.122569978052266	0.0953152668912102	1.28594276709274	0.198463036579045	0.256978539870303	FBgn0037899
317.165502508088	-0.519634752259742	0.132048084092998	-3.93519342464506	8.31297184970439e-05	0.000201800621302726	FBgn0039867
173.742688124112	-0.659152005060864	0.172592708990521	-3.81911848371918	0.000133929425900277	0.000318613052513603	FBgn0053213
1005.95383640092	0.259140777142429	0.116468660403199	2.22498289449985	0.0260823864845688	0.0432581209918144	FBgn0038146
496.913113249617	0.118548105786862	0.112157844173566	1.05697561022488	0.29052271873361	0.355745347139488	FBgn0039625
2.65373639214449	2.79833818583064	1.52008468736846	1.84090939740671	0.0656348370466072	0.0980580961837324	FBti0020391
23.6123708906264	1.4129686313169	0.451528600628033	3.12930040168351	0.00175223071312847	0.0036120097284284	FBgn0038880
147.095969712848	-0.83563733038209	0.211194860476776	-3.95671243370045	7.59883140232645e-05	0.000185234442131834	FBgn0037754
106.259818021715	-1.46995382876165	0.223956217608925	-6.56357677610229	5.25321672129662e-11	2.093494910528e-10	FBgn0260005
4886.95775668174	0.246812606052733	0.0828688338857474	2.97835259022732	0.00289802392781119	0.00577969914581585	FBgn0026250
244.918878736051	-0.685892016018151	0.152716659316555	-4.49127173870675	7.07991515842265e-06	1.90261212719044e-05	FBgn0264906
392.867994374711	-0.196969859668165	0.129952748730367	-1.51570368147309	0.129594296336069	0.177432712696571	FBgn0037660
666.848279883065	-1.22137043188802	0.10799629771688	-11.3093731702722	1.17928989145795e-29	1.17613811446519e-28	FBgn0037878
2.40263000075566	-0.245146586211556	1.31225427327352	-0.186813326658117	0.8518069977035	0.879229750837405	FBgn0053547
13.3240125677387	1.08713970651421	0.611140374496459	1.77887070120337	0.0752609625542665	0.110739953007012	FBti0019470
25.0480932499785	1.68585850626219	0.450692256647087	3.74059789445704	0.000183583024561174	0.000429175334378126	FBti0019281
432.453716267005	-0.240510909260246	0.12588267629507	-1.91059577329359	0.0560565479659186	0.0853620114910621	FBgn0037356
275.04274637749	2.67337798245159	0.183247987233441	14.5888531863979	3.30710166272005e-48	5.6451847188032e-47	FBgn0037447
2053.39843191217	-0.01522382314115	0.0845408136128504	-0.180076610225998	0.857092424761676	0.883531279484988	FBgn0038738
1.77484029444497	-2.29829454950993	1.75434572455695	-1.310057942023	0.190176234923361	0.247632794413146	FBgn0038655
288.67157020025	-0.590367246403461	0.156642907395781	-3.7688731409448	0.000163986200244972	0.000385272930061376	FBgn0038816
187.885861473829	-0.690423736836413	0.192108214112343	-3.59393136845602	0.000325725669806528	0.000739905080855748	FBgn0004908
3834.75830340466	0.247581931256511	0.0707094454697916	3.50139828719606	0.000462823599019501	0.00103419365090286	FBgn0263740
227.660771153812	-0.29090855248557	0.155758235936171	-1.86769290713323	0.0618048878622923	0.0929772523563308	FBgn0038474
4.346795909241	1.74079709946726	1.0433764923779	1.66842660552943	0.0952310703908485	0.135738376618638	FBti0019463
606.814904593046	-0.418665784901845	0.12010567927641	-3.48581172367654	0.000490646198222776	0.00109291013545428	FBgn0259704
41.5080524403338	6.96176490345874	1.06345426262295	6.54636983285764	5.8952485092296e-11	2.33756695610952e-10	FBgn0005659
5967.62186996619	-0.47361574726134	0.0776381204866286	-6.10029898061365	1.05870249454626e-09	3.84810858001475e-09	FBgn0015019
1413.30581636796	-0.287967710090313	0.0866998138331202	-3.32143400728164	0.00089556158040052	0.00192403234784913	FBgn0263351
190.112408410741	2.09657993440796	0.193233646281503	10.8499734634913	1.99483255083403e-27	1.8168529144342e-26	FBgn0051374
2943.92443973354	1.32572478541215	0.0760510068608329	17.4320477812756	4.71276855642426e-68	1.31351312836107e-66	FBgn0000083
1362.40553178707	-0.144841658325288	0.103701387008045	-1.39671862165211	0.162498202140846	0.215839514293071	FBgn0039214
55.6488158316704	2.02808334347583	0.318744963488534	6.36271494701999	1.98218355886741e-10	7.61689185635719e-10	FBti0019346
3322.36498781145	-1.21484208188905	0.0942050709022149	-12.8957185664672	4.75807286766537e-38	6.15206457210939e-37	FBgn0011481
271.60548912657	0.265460777107184	0.140092757931019	1.89489293399375	0.0581065874940638	0.0880943343183899	FBgn0038463
5.09894510222477	3.85023597501998	1.31753889778821	2.92229396906876	0.00347463419679621	0.00685034279421197	FBgn0261434
1.35349841083472	-2.70244147016647	1.97401648590678	-1.36900653538619	0.170997232040997	0.225855551591658	FBgn0263625
930.95423150182	0.089656225489662	0.0997717490220658	0.898613348652767	0.368858646055243	0.437433532053861	FBgn0010772
14.3724359094358	5.4102955795934	1.15488690296681	4.68469732031319	2.80373949060223e-06	7.83065204090444e-06	FBgn0038180
604.047535418204	0.755825846757187	0.113434691199673	6.66309255804955	2.68124678004761e-11	1.08460913107978e-10	FBgn0004666
353.155507993665	-0.0596867275782367	0.138277010511703	-0.431646065801988	0.66599867235517	0.716851707749328	FBgn0037341
64.4399307191253	-0.0140125833773173	0.265970994472826	-0.0526846297848805	0.95798318567159	0.96712603263787	FBgn0037841
4.91744352189181	3.1261934390334	1.20961942832861	2.58444380589441	0.00975361971898196	0.0177163503657117	FBti0019435
255.655017455135	3.45507691021641	0.188285037877525	18.3502467809676	3.28616471589998e-75	1.05613245917226e-73	FBgn0014380
1078.20272785431	-1.10333147174538	0.0947402384092018	-11.6458591436078	2.40881819361388e-31	2.54803650496133e-30	FBgn0011666
20.6874569484628	0.927279168865486	0.465056492890436	1.99390651037302	0.0461622723489232	0.0719174262710697	FBgn0266745
275.576058037269	0.506436481101965	0.155271268167736	3.26162391199686	0.00110776005574724	0.00234911579935413	FBgn0038735
8.18842720841584	2.18137181674434	0.839205303950203	2.59933035036416	0.00934058355272375	0.0170317311353158	FBgn0262405
102.908139009672	0.0134637688281579	0.23279090456319	0.0578363181904441	0.953879008852156	0.963996885948986	FBgn0039356
143.375935956008	-0.903823246133184	0.188665398466223	-4.79061477876133	1.66271076614549e-06	4.72637673135814e-06	FBgn0038917
1179.85473579053	0.0982374551137759	0.104452766938994	0.940496436740177	0.346962976546531	0.414836296451236	FBgn0267698
170.03961082697	6.66978957583797	0.486587971104638	13.7072635821564	9.18572864784546e-43	1.35456727393146e-41	FBgn0039323
2.17652424682698	3.49260292598228	1.70810500011996	2.04472378790355	0.0408820970462796	0.0647119231435985	FBti0019459
761.726815845861	-0.218384085932581	0.110263527707508	-1.98056501975776	0.0476400750166042	0.073945322677419	FBgn0037583
151.931538215439	-0.481031767956583	0.18253647800045	-2.63526377426543	0.00840719220455689	0.0154609473067786	FBgn0038446
53.118178862914	3.99020868490462	0.421670911553	9.46285023600233	2.99661411820635e-21	2.08907701421817e-20	FBgn0038631
1563.94279894443	-0.0790973093679973	0.0863453220884629	-0.916057841407554	0.359636558179538	0.427894564040732	FBgn0262955
385.634514872721	-1.67602642364989	0.129779393028255	-12.9144264319759	3.73214681524077e-38	4.86301263976184e-37	FBgn0038429
694.281421613058	-0.483226707327318	0.106442168105085	-4.53980519121195	5.63062264689243e-06	1.52657486656615e-05	FBgn0261843
1028.00099516754	0.931880487382116	0.104496041343243	8.91785445078368	4.75408664290031e-19	2.96089012335293e-18	FBgn0014018
1.30588382883029	-0.0410087482086817	1.78367633775649	-0.0229911376523963	0.981657342211044	0.985840228396738	FBgn0039629
840.533948350842	-0.784688126662452	0.104370885713843	-7.51826643316851	5.55072987920753e-14	2.63865906572095e-13	FBgn0037875
486.87729318964	0.0935347612490431	0.121165344306843	0.771959686857101	0.440138304357494	0.50858575440724	FBgn0266673
466.40462103854	-0.278805659103784	0.116802761603303	-2.38697831521048	0.0169874932398939	0.029355542087051	FBgn0260229
9.424435941604	0.979077517002848	0.684546643354741	1.4302568371451	0.152643318011334	0.204753902562583	RR48319_transposable_element
2104.11279949216	-0.610488451389498	0.0839656335859164	-7.27069427475737	3.57644545600105e-13	1.61499052961069e-12	FBgn0026380
1.15242230503663	3.68153707788544	2.31574044199848	1.58978830749627	0.111882530341429	0.156142729337913	FBgn0037483
28.0834084063015	0.86261408005594	0.428448334222676	2.0133444598891	0.0440784041509121	0.0690231124097626	FBti0019306
57.2646334872036	1.57162885766724	0.302611259685454	5.19355710458644	2.06313620106659e-07	6.34818408729468e-07	FBgn0038114
1332.99782014062	-0.485684114897825	0.0866057161958286	-5.60799143788177	2.046881505874e-08	6.78790573930173e-08	FBgn0038787
2.22883830636484	1.74442101290843	3.84122034700366	0.454131982891625	0.649733834764688	0.701931993263275	FBgn0038708
473.761315356864	-0.0584614927130901	0.124736476585468	-0.468680006950755	0.639298379782991	0.693054747740857	FBgn0266177
240.580012501999	2.46394297283957	0.186422682223009	13.2169698636353	7.00286812964621e-40	9.6389887759905e-39	FBti0019387
212.487796630166	-1.61976176297203	0.167793116130432	-9.65332666992687	4.75864413504994e-22	3.44066874651566e-21	FBgn0051457
83.0371624398412	-0.580761530108538	0.23771042131905	-2.44314711524175	0.0145598007760164	0.0255414421030301	FBgn0037619
924.71160142196	-0.154595930620837	0.105177169352513	-1.46986205820668	0.14159911739182	0.19175832087114	FBgn0039117
714.523322735653	-0.674299463035689	0.103145445854248	-6.53736534319243	6.26119729832885e-11	2.47974423660819e-10	FBgn0086370
15.6900638788764	1.4771760007917	0.553889286092482	2.66691564159458	0.00765508838901091	0.014198323542451	FBgn0037750
1.15780520615102	1.33284038853002	1.93694071597207	0.688116253398662	0.491379575986735	0.558146040737787	FBgn0038205
14.4037930046518	1.08051410400496	0.568273835168186	1.9013968920198	0.0572500463299389	0.0869625873356399	FBti0020307
1.83464950864678	0.821737635319822	1.58168375004401	0.519533462550245	0.603388784144636	0.661546145939691	FBtr0472721_df_nrg
1530.96028420018	-1.54632022481137	0.092938379412441	-16.6381233951705	3.69002191795962e-62	8.85209900819098e-61	FBgn0010877
1.69447150461916	0.684507608883694	1.82552086422174	0.374965645312147	0.707686016750481	0.755187381763918	FBgn0263408
392.582012373501	0.490934106415776	0.121143674687208	4.0524947561923	5.06743601692927e-05	0.000125926628655989	FBgn0266668
219.244694228573	-0.55100104617118	0.15296053442681	-3.60224320760874	0.000315482991377103	0.000717730483685013	FBgn0039407
128.870566193177	-0.408121741007376	0.198966762022425	-2.05120562278325	0.0402469265686632	0.0638645418761425	FBgn0039489
234.694413703334	-0.615899285019388	0.161979773694707	-3.80232217252143	0.000143346151659238	0.000339691691901607	FBgn0037609
23.9675593562991	1.2849577475078	0.44343999313692	2.89770378719776	0.00375905435860511	0.00737213667934323	FBgn0037796
529.773522922888	-0.636856443196071	0.118891307409799	-5.3566274698362	8.47896879152848e-08	2.68901007425386e-07	FBgn0266195
404.049722686734	3.19675616342842	0.148471813555736	21.5310642934146	7.96825956765489e-103	4.10136394758145e-101	FBgn0000504
1.99235554595209	-1.58028652997563	1.49002703393415	-1.06057574392001	0.288882750736266	0.353963049378967	FBgn0259974
24.6748044151869	1.82699287665187	0.469991585335285	3.88728848272575	0.000101370253591513	0.000243789471311921	FBtr0445470_df_nrg
1.38041657697878	0.760148312742526	1.86888981636334	0.40673789652388	0.684200503728731	0.734266621432479	FBgn0260793
935.084827462794	-1.94035395462176	0.0980354950166824	-19.7923614736843	3.46423790097535e-87	1.3809665270535e-85	FBgn0039066
311.035364624533	-0.550371961325965	0.135241680069391	-4.06954395304447	4.71052527437469e-05	0.000117426603332621	FBgn0038974
27.2858749136274	-0.789964676395455	0.415846145050435	-1.89965612474211	0.0574782616870367	0.0872500528252714	FBgn0039742
29.493882726021	-3.65980577885084	0.53269095387493	-6.87041098075437	6.40172020906547e-12	2.686682576963e-11	FBti0019441
781.720204938699	0.461885177302151	0.102307938432277	4.51465628552273	6.34195389411484e-06	1.71011257754995e-05	FBgn0037637
102.352312896835	1.09905084924861	0.231421057756395	4.74913933893398	2.04284160675058e-06	5.77151086121709e-06	FBgn0039688
757.400304597767	-0.378078123419173	0.105470449035003	-3.5846829787716	0.000337487890163838	0.000764813143802464	FBgn0051549
75.0847104286609	-0.190007713753792	0.2506646047064	-0.758015731723854	0.448441564947436	0.517290398720922	FBgn0051278
29.1706424654469	-0.472696203929472	0.429689102758884	-1.10008888029614	0.271293398253803	0.335903733837934	FBgn0039504
1350.17488805435	0.0618972837003849	0.104165251425973	0.594221996808344	0.552363642262533	0.614682999515811	FBgn0038349
51.1233304971142	0.437974240852033	0.305321292729917	1.43447001987987	0.151438178562284	0.203381034770141	FBgn0263451
364.754177704142	-0.0314148442835592	0.131440030610362	-0.239005150392004	0.811101589031908	0.845070478288712	FBgn0038129
73.717854423412	-1.37570785008468	0.270207425238622	-5.09130290875531	3.55611391642544e-07	1.07306456319091e-06	FBgn0038766
387.592510331293	-0.00823499379802344	0.121926924592909	-0.0675404044309207	0.946151497358089	0.957556065655308	FBgn0038868
9693.84772519956	-0.920973865775311	0.0852405305375401	-10.8044126422901	3.28049726345966e-27	2.96769025167118e-26	FBgn0015778
2.72178636071213	4.88717171460939	1.64887251833063	2.96394758253191	0.00303720017400654	0.00604112335469409	FBgn0051103
11615.7701486434	-0.138192709084319	0.0728879340671123	-1.89596139406389	0.0579651496426947	0.0878997426684683	FBgn0046214
57.1684605969407	1.5730023729632	0.297434833224628	5.28856138304165	1.23282118538545e-07	3.86956070197855e-07	FBgn0046696
126.866092541172	-1.65298015394804	0.208240248650981	-7.93785142236601	2.05713546939877e-15	1.06331504024252e-14	FBgn0039355
223.322878988492	0.244990938226871	0.191517461481833	1.2792094064494	0.200823324302465	0.259384726341632	FBgn0051324
152.656304976893	3.3498661409634	0.267480238521693	12.5237892693584	5.53292186780675e-36	6.7449430464715e-35	FBgn0039257
8.56944366720064	0.524051330792407	0.760845628034601	0.688774846674383	0.490964966881981	0.557781234690074	FBgn0267551
809.159578434901	-1.11449284720735	0.113907835897171	-9.78416312125749	1.31680094710307e-22	9.70373226735194e-22	FBgn0011715
533.552825841932	-1.4503882230825	0.114982159171765	-12.6140284156245	1.76723645468866e-36	2.18208221804112e-35	FBgn0037716
363.771752709831	-1.01142891577373	0.135024928579955	-7.49068284213021	6.85162026486301e-14	3.23531341434692e-13	FBgn0028708
616.411643423863	-0.0325974556868132	0.108299286031722	-0.300994188246681	0.763418926258924	0.803240120250813	FBgn0038890
1.62680777591329	3.06977906384925	1.92216474696022	1.59704264096192	0.110256202533287	0.154177352433869	FBgn0039694
383.291379906339	0.0890054223004159	0.141073217278845	0.630916512838066	0.528095114253475	0.592288342367773	FBgn0037648
339.98231831678	-0.648645299727637	0.141283885302426	-4.59107773217854	4.40963054884902e-06	1.21044088257535e-05	FBgn0040076
221.568376408277	-0.589203006471336	0.154321118890304	-3.81803223504462	0.000134520352115812	0.000319905542631231	FBgn0037569
152.756579122571	-0.424967813803732	0.179180298588149	-2.37173292573049	0.0177048832290605	0.0304737221395514	FBgn0067628
659.20447983796	0.729204594314817	0.10612749254323	6.87102443335105	6.37424738506342e-12	2.67598873034194e-11	FBgn0039402
1083.09666266559	-1.25184668461729	0.0983998096154513	-12.7220437672546	4.46038981745562e-37	5.5688547219051e-36	FBgn0039156
778.911145230015	1.07729704332822	0.102538823496283	10.5062356539255	8.08568601519678e-26	6.84455613914011e-25	FBgn0024958
1.38221873880238	0.120409090328184	1.85886667888959	0.0647755386094236	0.948352717899205	0.959422427310635	FBgn0067317
485.585610052598	-0.143283246061026	0.116660285306974	-1.22820928891094	0.219368412603293	0.279919762054772	FBgn0004359
23.3293443963368	4.25475462764176	0.675045365755068	6.30291657936593	2.92096124587835e-10	1.11099075246687e-09	FBgn0243514
830.163919521749	-0.580301843779513	0.111550563900608	-5.20214173275329	1.97004887151946e-07	6.07427967408594e-07	FBgn0037707
181.964489518024	-2.15860287561112	0.209505456851007	-10.3033253073988	6.80668609979126e-25	5.57567201613389e-24	FBgn0037664
970.193269788934	-0.0320287486427405	0.100738776215633	-0.317938631438032	0.750531488170133	0.792196307437863	FBgn0039566
370.063526322151	0.702526497708443	0.125491791124472	5.59818687273037	2.1660520007775e-08	7.16894372467232e-08	FBgn0024222
4.27690771227786	2.04752237805051	1.09133851816552	1.87615697968059	0.0606337274395413	0.0913791221026248	FBtr0445451_df_nrg
14.8862434225218	2.0944409108909	0.623188865711354	3.36084456274768	0.000777045418723386	0.00168531290848078	FBgn0003499
446.392651152241	0.149769503953863	0.119747069102298	1.25071540436549	0.211038328265613	0.270798015185729	FBgn0037561
7.12419816372086	1.55072839519962	0.919463624513283	1.68655763409944	0.0916884440954422	0.131357849843038	FBgn0039102
1814.60349519019	-0.364814450786931	0.0951279161412397	-3.83498835657535	0.000125570242810016	0.000299575677838705	FBgn0038683
81.6766907492441	1.81546633640512	0.268960597845069	6.74993419463953	1.47912225300725e-11	6.08033303148696e-11	FBgn0038420
240.871247001388	0.0981283458188724	0.147658557659777	0.664562537885357	0.506330336900743	0.572080886957492	FBgn0039111
449.938439586939	-0.521703160509774	0.128422883463736	-4.06238472800755	4.85739353712326e-05	0.000120930735318224	FBgn0284226
45.0123540301577	3.07699266466113	0.442551313086419	6.95284947456538	3.57980603790682e-12	1.53086912560243e-11	FBti0020317
260.306476338794	0.782388764036507	0.156284944975223	5.00616847106126	5.55241647838071e-07	1.64587738240438e-06	FBgn0039137
4.78503583702126	2.23479560863076	1.14652927574271	1.94918320527235	0.0512735498867503	0.0788652243163045	FBgn0011581
201.842546699172	-1.01713534896426	0.173081004824817	-5.87664342481574	4.18668679241866e-09	1.45747474395834e-08	FBgn0260741
2830.74420181731	-0.433460672547251	0.0971424168281002	-4.46211538379045	8.11545048497734e-06	2.16874799711927e-05	FBgn0039120
4.81002874175747	-5.71330993036732	1.45462141940286	-3.92769544993549	8.5763717047924e-05	0.000207894221368064	FBgn0038943
5.0415970994872	2.02295926175579	0.998980966343862	2.02502282817215	0.042865020205907	0.0674138002161268	FBgn0262577
958.225199540319	-0.157480716902132	0.105233990946148	-1.49648146465072	0.134528234523421	0.183179840116323	FBgn0051453
1616.40981830885	0.853540972775738	0.0916507537778233	9.312972753556	1.24303555334e-20	8.43380789069171e-20	FBgn0260003
619.708302775014	0.216826558874357	0.108341146902396	2.00133158152455	0.0453566684856843	0.0707854884336295	FBgn0086378
1086.75965118377	-0.0446642357240385	0.0978854066153746	-0.456291057762467	0.648180693412741	0.700709688972304	FBgn0038810
10.3334662719028	3.86885483896201	0.916615836741404	4.2208029622485	2.43433648910297e-05	6.22556184934499e-05	FBti0020321
11.0588091687689	1.55141596019413	0.679678127711898	2.28257449657368	0.0224554446528692	0.0378360019398777	FBti0019354
228.058671532349	-1.88047644782105	0.163339393357402	-11.5126939629706	1.13864909291373e-30	1.17575802568817e-29	FBgn0039449
191.992101034793	-0.794345423465953	0.169829193826766	-4.67731963843757	2.90649021664877e-06	8.10583134117908e-06	FBgn0038672
905.11057467621	-0.503454518793603	0.0942951110286507	-5.33913702737603	9.33900412698181e-08	2.9492285247267e-07	FBgn0037470
1.7106024757112	2.09838019690649	1.88162987467258	1.11519285761321	0.264767786109127	0.32891533554559	FBti0061704
1359.17550987865	-1.56101454777967	0.109497525079337	-14.2561628370013	4.10408567550691e-46	6.6748531434334e-45	FBgn0028476
570.367286001981	0.0860823786892194	0.116320799992951	0.740042870186896	0.459273982031604	0.527791845561383	FBgn0261285
4709.65141981293	0.0762198481368671	0.0712689457554892	1.06946787733277	0.284858895887229	0.349958336291636	FBgn0020496
468.255222882712	0.144951298902469	0.116667534908253	1.24243045862294	0.214077783489968	0.274184473582251	FBgn0025825
1355.23424386838	-0.656178696359668	0.0917618053508341	-7.15089130876284	8.6216238285967e-13	3.81749817117232e-12	FBgn0039581
824.810064886128	-1.03120845015129	0.125371085887069	-8.22524940942265	1.94785104816424e-16	1.06675218022986e-15	FBgn0039528
2378.03849063711	0.239559832463659	0.0964009478515097	2.48503606865633	0.0129538309087945	0.0229208923070603	FBgn0011336
279.982184765602	1.02981703531089	0.144065740402014	7.14824379784675	8.78951085896968e-13	3.88927170221998e-12	FBgn0037552
910.471500520997	-0.898462067700998	0.115283878070768	-7.7934753994784	6.51907783077587e-15	3.28496967661827e-14	FBgn0046222
288.364567762979	-0.144022604520844	0.134914592507775	-1.06750946538674	0.285741841709044	0.350850553104771	FBgn0039689
24.2102388697589	-0.719326920995653	0.433076958972933	-1.66096788594244	0.0967198966372545	0.137554000786034	FBgn0037581
444.34603861793	-0.47048926330642	0.125098601598381	-3.76094742303266	0.000169271009870202	0.000396994892911363	FBgn0029503
8.33748502970582	1.69203597457018	0.862333476584126	1.96215967548038	0.049743897047046	0.0768732903405056	FBgn0016061
269.385345156731	1.10609505483817	0.154065757958276	7.17936983205393	7.00334648488688e-13	3.11326792448611e-12	FBgn0027930
3740.44481843345	-0.749965740485434	0.072807904549516	-10.3006087749083	7.00167879286941e-25	5.72841369691886e-24	FBgn0051363
2.82649727691017	1.24815599829166	1.43851973631178	0.867666926483609	0.385576696594794	0.454411557334368	FBgn0000047
9.43008461626423	-5.69665485858128	1.33699342108562	-4.26079498129145	2.03701030973635e-05	5.24740105484145e-05	FBtr0472823_df_nrg
3130.09923460558	-0.355228884167116	0.0782599646644231	-4.53908822589339	5.649799492735e-06	1.53115606990926e-05	FBgn0262975
157.148928934786	0.435051442584608	0.186985535559814	2.32665826948652	0.019983460565331	0.0340682499028752	FBgn0267711
171.09348174231	0.789938171302307	0.17662527232841	4.47239605572144	7.73480004548512e-06	2.06949420057851e-05	FBgn0039165
14.6498873711196	1.17139114854941	0.589893046623226	1.98576870036849	0.0470590126916268	0.0731279093694985	FBti0019440
449.353274410235	-1.31306322400646	0.133178930647079	-9.85939155410431	6.24265270121974e-23	4.66428233527175e-22	FBgn0038551
6.88208526341119	2.57849978367184	0.940275026794435	2.7422825345712	0.00610138357214048	0.0114992776849309	FBtr0304322_df_nrg
667.856078010612	-1.47939826493534	0.13983989917157	-10.5792286300226	3.72008197839878e-26	3.19332787845426e-25	FBgn0024841
4.67630074640402	1.58397120691064	1.00474658514231	1.57648827110597	0.114913319698044	0.159741880879918	FBti0059762
2907.84011493717	-2.82812011583957	0.093688363250986	-30.1864609189851	3.56629733794139e-200	9.98117467456348e-198	FBgn0038252
1.1016670224262	2.40040816896414	2.21759499455887	1.08243758434422	0.27905813543564	0.343932751508476	FBgn0039676
222.750357848155	0.155988428916711	0.152832873084243	1.02064710143039	0.307421665176542	0.373544016821786	FBgn0260940
301.226834510581	-0.730938369316513	0.134102561701015	-5.45059214413933	5.02023832912884e-08	1.61692356062136e-07	FBgn0037880
7175.83721404396	1.37454264664949	0.0846157927272104	16.2445165653748	2.44259307717161e-59	5.38814374363274e-58	FBgn0000064
2176.49191916567	0.233559867748207	0.0824521217483094	2.83267262013177	0.00461606351175499	0.00890468081805235	FBgn0267790
17692.2155866006	-0.34056186424527	0.0707223061415872	-4.81548019041488	1.46846331847956e-06	4.189283546497e-06	FBgn0037874
515.069759633409	-0.823312551087397	0.120388988522116	-6.83876956849877	7.98762458700088e-12	3.33144205842192e-11	FBgn0039623
1574.66927062632	2.52335086466457	0.0951444474817743	26.5212624745962	5.51158905069288e-155	7.18861041815613e-153	FBgn0042094
304.73103895466	0.25842259758594	0.147406830803599	1.7531249819098	0.0795805562452818	0.116275444348197	FBgn0051098
525.919294432187	-1.10513059074096	0.115915390276111	-9.53394185283364	1.51421851910616e-21	1.07063218871959e-20	FBgn0038488
1.85626058442824	-1.32535014961294	1.86494113814563	-0.710665941409164	0.477291269857567	0.545371346369529	FBti0019427
7.89337997219242	3.09635424065587	0.947107356371156	3.26927482911712	0.00107823517790522	0.00229156959025134	FBti0019343
453.649671633238	-0.430615121252501	0.118410537055496	-3.6366283944028	0.000276229985369143	0.000632068408013807	FBgn0037372
114.114851932026	-0.3029602842067	0.206650215156631	-1.46605356291099	0.142633695226341	0.192984294659147	FBgn0011476
24.3447776248937	1.46286298905181	0.453955535952083	3.22248077883605	0.00127085692158786	0.00267806931523315	FBgn0086662
207.134445760158	-0.58970382975432	0.161504063279489	-3.6513250365337	0.000260890805743605	0.00059911232211275	FBgn0038928
48894.8763936726	1.00249477573468	0.0741471095190269	13.5203486991954	1.18612243767205e-41	1.70786375430721e-40	FBgn0020910
1078.08420809475	0.897575938693748	0.0934794872841565	9.60184918393186	7.85228121534859e-22	5.64104523245951e-21	FBgn0037612
53.2204575427333	1.15247984147472	0.327318703183141	3.52097154934005	0.000429968746698825	0.000963663687546215	FBgn0027578
830.750661864055	-0.770045172000326	0.106215065167295	-7.24986771685786	4.17178872253391e-13	1.87500199727402e-12	FBgn0038746
53.9245187729717	4.01554651051675	0.420435446938328	9.55092283431032	1.28546071054984e-21	9.1128650055549e-21	FBgn0038260
28.6215963190775	5.3962646902354	0.801640623260385	6.7315259901476	1.67892834904638e-11	6.87224967735803e-11	FBgn0263620
1.48823858739987	0.329658681112168	1.70054071890699	0.193855211725864	0.846289254213585	0.874811468229094	FBgn0011596
477.030614190676	-0.662957749574022	0.120399254347657	-5.50632770249314	3.66396213425592e-08	1.19383136821717e-07	FBgn0039126
285.048813562935	-0.929399743530469	0.141696432461953	-6.55909063751499	5.41368916784467e-11	2.15425060073535e-10	FBgn0263768
606.185712241408	0.192011527089397	0.109333639770839	1.75619806943085	0.0790545942420583	0.115587659887659	FBgn0266409
449.721474121757	0.291966267561596	0.117235061989176	2.49043470961403	0.0127586935349497	0.0226151588532147	FBgn0037633
20.3912943599757	2.09338156098864	1.21745167989118	1.71947814896091	0.0855273430918875	0.123703133208675	FBgn0028396
37.8669294103474	1.35924443602598	0.395184449693724	3.43951903238961	0.000582748808347961	0.00128591450252078	FBgn0051431
1719.37198617151	-0.345139719248386	0.0985405847709226	-3.50251340653937	0.000460890588645943	0.0010303884453103	FBgn0263929
692.30774289945	0.248794215429865	0.111842843850827	2.22449829478318	0.0261149371090252	0.0433067602916485	FBgn0038269
4.87610974482973	0.328369195813877	0.929062394233337	0.353441488808561	0.723757486710251	0.769221366808981	FBgn0039630
1062.44941630695	1.58051488673997	0.116625030658997	13.552106934585	7.69881703286853e-42	1.11450331917625e-40	FBgn0040238
580.922701446682	-0.335992252364192	0.11278141218306	-2.97914563987575	0.00289053353278596	0.00576647274717056	FBgn0039306
814.596672108017	0.0709153716528704	0.100534686473497	0.705382133673486	0.480572459485967	0.548234580565089	FBgn0053094
1830.91655314761	-0.424755867992205	0.102865206396245	-4.12924722433366	3.63952892271013e-05	9.17325169750243e-05	FBgn0037344
5.75254951882631	1.70653425565399	0.995719733167919	1.71387007689864	0.0865525897167624	0.124892319039204	FBgn0010258
1.16494214761119	3.66962833262434	2.1312867444967	1.72179006044112	0.085107555787528	0.123217470034449	FBgn0038833
1527.30445456336	-0.157738100660116	0.0838739700665798	-1.88065618611952	0.0600187033433068	0.0905945236757285	FBgn0037261
4.81496258811518	3.77189911543225	1.32216181052483	2.85282715429134	0.00433321835603777	0.00840249067479956	FBgn0039312
742.998621371808	-1.29356038982994	0.109999067037559	-11.7597396475031	6.29280371327448e-32	6.76841674012245e-31	FBgn0037755
25.5246489291221	5.65760881109541	0.921920426086479	6.13676479119979	8.42189351175294e-10	3.09124911029751e-09	FBgn0051076
662.809250433409	-0.500761059457386	0.111226612952525	-4.50216945535443	6.72633170534197e-06	1.81012700580056e-05	FBgn0037918
6.18383048121621	3.06206691399577	1.05633803904028	2.89875664875021	0.00374645549253738	0.00735064744950302	FBgn0039801
1.50491186271599	-2.88197275806765	2.04200747113665	-1.41134290584326	0.158143528982862	0.210847575263574	FBgn0004187
30.8239363399946	-1.27705044345616	0.401072398581853	-3.18408957577652	0.00145210069465628	0.00303571751198451	FBgn0262444
11.168025089223	0.846979168324823	0.669594438270316	1.2649136849355	0.205902271119258	0.26512902427069	FBgn0039030
30.0235245319409	1.5506024658542	0.41077353103625	3.77483539882068	0.000160113351102534	0.000376635047927059	FBgn0001217
2616.56569551618	-1.44082373914199	0.0898438792708812	-16.0369715871002	7.05098447198279e-58	1.49641272348526e-56	FBgn0037248
7.48069643192972	2.21142920111214	1.02800405297914	2.15118723968398	0.031461423801201	0.0511632295056877	FBgn0038449
407.825820392152	2.58829382562607	0.139286778083035	18.5824804137768	4.45433211928333e-77	1.49973678422186e-75	FBgn0014863
280.879242693831	6.46206962216844	0.358990518972698	18.0006693231358	1.92478760600068e-72	5.89011314328316e-71	FBgn0039774
1320.8977234312	-1.1142009508525	0.0947231129445609	-11.7627146766662	6.07491075416414e-32	6.54453496964243e-31	FBgn0029512
4187.56594861006	0.661783141650095	0.0883234179468509	7.49272567835097	6.74577986267554e-14	3.18869833480588e-13	FBgn0264357
26550.857481471	0.695944381653493	0.0756217867902386	9.20296135800016	3.48218140335389e-20	2.30441502328355e-19	FBgn0002622
568.285372034548	-0.445906574869939	0.151104432078275	-2.95098276560777	0.00316764591331726	0.00628105611800799	FBgn0039464
728.795063716431	-0.710929145569862	0.116863856202776	-6.08339625843166	1.17663061450012e-09	4.25945989630681e-09	FBgn0037944
1996.02015542096	0.141669051989299	0.0779392154025821	1.81768640160836	0.0691120773162586	0.102683472481547	FBgn0039213
1159.53021646092	-1.86614848367397	0.092859555489697	-20.0964615201182	7.92466090977701e-90	3.31650762186743e-88	FBgn0038099
266.502163873576	2.96380961475556	0.176609594318461	16.7817021843742	3.32176555076652e-63	8.1580618663615e-62	FBgn0037513
2.76036429847373	1.19225647434482	1.26750951090304	0.940629213500258	0.346894905725046	0.414791825857612	FBti0019347
1819.2909873274	-0.0384304196538495	0.0793304659267372	-0.484434563756887	0.628077493643752	0.683324984113545	FBgn0038922
3.85990788313832	2.74227627215567	1.29567999233325	2.11647651301415	0.0343043007036895	0.0553433380152954	FBgn0003944
78.990162389393	-0.187831483978316	0.248597391657065	-0.755564982907889	0.449910057404265	0.518539096702891	FBgn0039244
12.7339394068361	0.395056664053566	0.644837038890627	0.612645738733027	0.540110608104288	0.603196101859922	FBgn0051100
46.1625560714618	-0.375871059995184	0.388118527785375	-0.96844400121768	0.332822673266592	0.399958832870864	FBgn0264916
135.92498934936	0.127609023130577	0.193289510699901	0.660196317267838	0.509127855294239	0.574709991431208	FBgn0051360
171.4340670805	4.29652733642748	0.260783550741639	16.4754537784635	5.50737649943125e-61	1.28448083148193e-59	FBgn0267814
48.0839839654657	-4.02864087247112	0.448495998908863	-8.98255699554136	2.64545868961249e-19	1.67479227315053e-18	FBgn0037759
25.4111028506078	2.50388436937191	0.502332513915809	4.9845158336527	6.21171592600047e-07	1.83241527777537e-06	FBgn0039225
543.4619490789	-1.13372569563446	0.126929267557509	-8.93194861556098	4.18569908258996e-19	2.61538053374481e-18	FBgn0037578
516.416093275846	-0.00329925448123171	0.121177699619619	-0.0272265812240055	0.978279014810732	0.983329613540395	FBgn0039112
502.528507591482	-0.164110202880111	0.121628165085622	-1.34927796341072	0.177247701031197	0.232738306680979	FBgn0038704
9.16797389347217	1.0596242873909	0.785042396199959	1.34976695847265	0.177090746585199	0.232577680088528	RR42085_transposable_element
986.341808261801	-0.0180783473147835	0.0898967900539063	-0.201101143922301	0.840619487546432	0.869686730512035	FBgn0020510
540.078593852576	0.143351366094147	0.1327334420714	1.07999433945995	0.280144700863338	0.345053364026151	FBgn0025802
1.05330073758338	1.17380734915261	2.22788411073145	0.526870919137362	0.598283229870529	0.657216344020146	FBti0061075
66.1849444771845	3.29058009870545	0.348110031667017	9.45270115586051	3.30197603851861e-21	2.29362699593894e-20	FBgn0038385
2296.08211654935	-0.0661810787234627	0.083665722871904	-0.791017832055176	0.428933585735173	0.49752148081215	FBgn0039735
348.83155254767	-0.36851696827635	0.143812355440424	-2.56248475416295	0.0103926150351318	0.0187477360523647	FBgn0038462
1.13862810475969	2.45656883774919	2.20059998285113	1.11631775738107	0.264286143231043	0.32843848734189	FBgn0038967
28.2470035398691	2.67977795320043	0.487159809531515	5.50081903467668	3.78031055668417e-08	1.22965355976986e-07	FBgn0037635
88.8955310925042	3.09867048063001	0.290197130124333	10.6778122833345	1.29282438210754e-26	1.1351505064858e-25	FBgn0004878
35.3766931271486	-0.0523105766549259	0.348839530833617	-0.149955988445232	0.880799338671475	0.902292078367592	FBti0061547
1.86622768986588	2.24584440812064	1.68224938109752	1.33502466005095	0.181868275556558	0.23820009884243	FBti0019374
306.86591557514	-1.06244719821939	0.141077378422935	-7.53095365179162	5.03710669716289e-14	2.40813136546926e-13	FBgn0038300
2603.03783128011	1.70863764090086	0.0758837875503341	22.5165044610816	2.86062787260422e-112	1.79577919815725e-110	FBgn0001296
278.327621111076	-0.0347020489218388	0.167040748472117	-0.20774600951714	0.835427290915607	0.865181176854785	FBgn0039218
1032.73041312983	0.0194852756254941	0.102229351998746	0.190603532591434	0.848836222327858	0.876769630228544	FBgn0039140
365.470210722773	-1.00595512846196	0.134598570458112	-7.47374303484906	7.7945279191843e-14	3.67280561439221e-13	FBgn0011020
13.2597007813804	1.21992280243299	0.620318815366988	1.96660615833693	0.0492286329527671	0.0761470875172681	FBgn0286035
774.932092355977	-0.550913935309584	0.113052587521889	-4.87307674583669	1.09873515201977e-06	3.172234694226e-06	FBgn0038168
1.92616955827653	1.56066874078803	1.65027916665137	0.945699838140011	0.344301705085928	0.411911043380921	FBgn0039007
11.2317033040131	3.65336336622017	0.847504227802626	4.31073173014424	1.62715212480441e-05	4.22726003570342e-05	FBti0019360
2.39354331792604	-1.13621345543805	1.51400603578643	-0.750468246877138	0.452972740953298	0.521532036507251	FBgn0051013
810.190520949036	-0.736076493760628	0.0981648734225284	-7.49836950934937	6.46165340531485e-14	3.05762070612891e-13	FBgn0042182
753.81785105005	-0.677346844325377	0.101567816328972	-6.66891214960745	2.57706446921255e-11	1.04277964094582e-10	FBgn0026400
2.84300671920686	2.90866042700648	1.53412785825314	1.89597002059428	0.0579640088674737	0.0878997426684683	FBgn0051157
3.24571729518647	1.56114666853154	1.18697755516549	1.31522846555752	0.188433131136268	0.245696465464876	FBti0019333
469.658237611432	-0.567457499614343	0.114838669635588	-4.94134511846077	7.75854352663948e-07	2.27225362408709e-06	FBgn0038424
411.026859691066	2.24754104596798	0.133859125699671	16.7903460762967	2.87165495133583e-63	7.06553344619882e-62	FBgn0038842
1.35572785470342	3.88367810161476	2.01207788521495	1.93018278773034	0.0535841934625278	0.0819968168328509	FBgn0039585
1.49208488669667	1.80077718144116	1.78927032938127	1.00643103049938	0.314208273037657	0.380414017662932	RR48374_transposable_element
17.1516483000817	0.03358442698721	0.49960889847639	0.0672214347855478	0.946405421226559	0.957740898588142	FBgn0266752
4.51381986571606	2.99946242851088	1.19985682673174	2.49985028353844	0.0124245801841524	0.022084124132562	FBti0019416
206.34062895141	5.03242715245799	0.284211576764269	17.7066226849443	3.72780082630873e-70	1.09343398036313e-68	FBgn0046763
421.551352384327	-0.304660564788761	0.127270989211932	-2.39379427059721	0.0166750989996575	0.0288788552225601	FBgn0037949
182.036220878256	-0.645538793651935	0.169427416714798	-3.81012002761389	0.000138899340375006	0.000329560886364858	FBgn0037435
1914.91159190786	-0.547211188881885	0.087565798993451	-6.24914287509454	4.12711256352489e-10	1.55217329726745e-09	FBgn0027951
10381.3483775936	0.443732967692293	0.265773175000225	1.66959275589765	0.0949999646379066	0.135465147652284	FBgn0261599
1175.64292740055	0.416156505174912	0.0908438689153417	4.58100816426844	4.62739776365961e-06	1.26762768264688e-05	FBgn0025865
10.990742896308	-0.76529658319781	0.648655478905467	-1.17981980895184	0.238071889237483	0.300362299024826	FBgn0038595
194.554044325353	-0.379703537547859	0.166206193572254	-2.28453302122458	0.022340224211413	0.0376749400020239	FBgn0038148
1.55127111782974	2.97337225293511	1.91035178361187	1.55645273213157	0.119600474247267	0.1654187965652	FBgn0051084
10119.7987135908	0.341972350838491	0.0830195142299756	4.11918033983167	3.80222490593375e-05	9.56000175674977e-05	FBgn0286516
29.9412063145067	-0.149981234223937	0.423215637426424	-0.354384906795914	0.72305044421091	0.768713174068484	FBtr0445494_df_nrg
473.691611728748	-1.59546474712142	0.119050048234573	-13.4016304132675	5.91493116620594e-41	8.33800475202629e-40	FBgn0259990
8.6112750535858	0.13860593555204	0.728236157440307	0.190331026736202	0.849049742188627	0.876855337989085	FBgn0038448
747.130329498973	0.155058730855802	0.104373567207364	1.48561302449057	0.137381507979595	0.186686544426247	FBgn0051472
28.1124428305224	1.55731101717753	0.500144220529893	3.11372390853099	0.00184742273939041	0.00379194455018653	FBgn0037763
691.583269977962	-2.02757220961686	0.120338927892947	-16.8488472111084	1.06979711688524e-63	2.70143880981885e-62	FBgn0002906
557.327814761084	0.769182572464019	0.117989987569107	6.51904952539728	7.07542919556912e-11	2.79152175663071e-10	FBgn0039130
635.505414423545	-0.888646198599493	0.10824299755936	-8.20973382700492	2.21679363661592e-16	1.21058559814221e-15	FBgn0266720
873.926837430155	0.0965069322345464	0.101663520418426	0.949277890804332	0.342479295228816	0.410059434233861	FBgn0267975
1.27225600327115	1.48102634154778	2.07275846154927	0.714519500955649	0.474906001997467	0.543268290943297	FBgn0053191
3.95912446580087	2.30257289275504	1.1681424354834	1.97114052431645	0.0487078045942754	0.0754022409448601	FBgn0262419
2.66144445462779	2.83702455992979	1.58546389372161	1.78939714184872	0.0735508793098792	0.108443575649046	FBgn0038299
11.1376113127889	3.1126497622753	0.798250097448378	3.89934153747673	9.64546385832503e-05	0.00023246709987933	FBgn0039595
1668.75180192787	-0.285861291168137	0.0844472105790006	-3.38508861581299	0.000711552790588261	0.0015515338725471	FBgn0027090
758.104509370838	0.264967032051828	0.0970161328421828	2.73116464539824	0.00631109339806725	0.0118660921916915	FBgn0038924
350.353201710667	-0.704068323011418	0.128616160794679	-5.4741823940413	4.39536178264917e-08	1.42214090048432e-07	FBgn0039417
1028.08999376715	0.108550737452447	0.110265555654613	0.98444828766349	0.324895145712463	0.391658415963858	FBgn0037445
756.206748476611	-0.230346787572363	0.0997665777155134	-2.30885726309268	0.020951503182164	0.0355741271169352	FBgn0260468
1058.75956603295	-0.312534782970063	0.0961242384439131	-3.25136290314977	0.00114853152558827	0.00243173719696657	FBgn0037240
6.76407800016218	4.26612409309862	1.37272246929207	3.10778339287963	0.00188496166784258	0.00386250382028634	FBgn0039081
175.755114005113	0.576103779638995	0.185019322785972	3.11374926123486	0.00184726401464322	0.00379194455018653	FBgn0038858
2.99500700703214	3.01150806658941	1.45946288413185	2.0634358703687	0.0390712348625995	0.0622120385378881	FBgn0266706
21.0270719118217	3.5504064816929	0.628133834636558	5.65230892831492	1.58306733695729e-08	5.29818799319486e-08	FBgn0039028
416.158138201305	-0.480929772447454	0.125824929253763	-3.82221373220498	0.000132258976338012	0.000314862145689323	FBgn0038491
14.3393365750762	-4.80670585700494	0.976339531015319	-4.9231908616937	8.51443356529564e-07	2.48388491891817e-06	FBgn0265315
1481.75886512432	-1.60541111923417	0.092066944397075	-17.4374324003869	4.28915292363244e-68	1.19793098494965e-66	FBgn0037770
1.83566913350273	2.18949526757888	1.66191495452015	1.31745325572996	0.187686739791567	0.244842072476201	FBgn0266414
387.789565365696	-0.530274912476914	0.126044783040581	-4.20703578272009	2.58742184830691e-05	6.59947315552592e-05	FBgn0014022
1.38628641106657	3.93645614550184	2.13552358850901	1.84332131318213	0.0652821111090145	0.0975853878533994	FBgn0046875
1.60356300225776	0.554202457885324	1.64540321254388	0.336818631239026	0.736253627209426	0.780254734935374	FBgn0038404
22.2740006684737	2.52336340173842	0.514215570905727	4.9072092416296	9.23814611959709e-07	2.68451773676546e-06	FBgn0264907
53.5468115978611	2.83719396205815	0.394481893528318	7.19220326358145	6.37540200304788e-13	2.84258713936095e-12	FBti0019444
850.728607956068	-1.21582909434735	0.0983735253242013	-12.3593120236409	4.3385386118939e-35	5.12611501426409e-34	FBgn0037236
379.204061031774	-0.0705139488312907	0.13610112065185	-0.51809969303388	0.604388714412608	0.662318132752996	FBgn0037647
8.36989342391067	1.11065924342888	0.721558999094859	1.53924938199387	0.123743426145345	0.17041201300221	FBti0019428
2.51102338323107	1.48202963315259	1.46987105154238	1.00827186956124	0.313323963695454	0.379548613912059	FBgn0040629
2968.51055661513	3.93145327286248	0.113624565555502	34.6003811204198	2.49332689452253e-262	1.24056864818576e-259	FBgn0003137
616.638726978909	-0.19683616020196	0.109160214664727	-1.80318590254261	0.0713590237156084	0.105623305927224	FBgn0039132
552.054755270501	-0.297484552595606	0.122370235078311	-2.43102052067833	0.0150563617886751	0.0263169836589394	FBgn0037608
498.237480414988	3.6923720106122	0.145515585639198	25.3744091699382	4.83404306666209e-142	4.99542573519528e-140	FBgn0039419
24.8977080518394	3.18144025274715	0.530466555891426	5.99743794856374	2.00454923178163e-09	7.1316510539604e-09	FBtr0445473_df_nrg
15.9296692629627	2.68369075850953	0.620306684154162	4.32639342290654	1.51570604236269e-05	3.9560899500875e-05	FBgn0039808
474.40677180471	-0.326786530502126	0.120945818903107	-2.70192498976689	0.00689393132690394	0.0128647136332307	FBgn0086679
19.0995223349742	4.80910299566441	0.865637216390526	5.55556404531343	2.76716728303618e-08	9.09125098564637e-08	FBgn0039704
78.7337678525393	2.43478492762819	0.275697017052011	8.83137929333804	1.03392734463716e-18	6.34526265320035e-18	FBgn0037560
9.06870735277569	1.8412791767479	0.757733125114566	2.4299837445664	0.0150995000287276	0.0263779822348409	FBgn0013279
1571.97164430528	0.377569320969659	0.109557829454052	3.44630158201528	0.000568315738066545	0.00125571605677401	FBgn0263289
146.832577046372	-0.00522321652906575	0.183974444530836	-0.0283909895332788	0.977350310616903	0.982715021729273	FBgn0039149
37.1969947676974	3.79706867282934	0.543949759410284	6.98055033050458	2.9402600092111e-12	1.26682017202508e-11	FBgn0037562
168.334437432146	-1.42358160280907	0.203944398436777	-6.98024370230681	2.94668464118873e-12	1.2691811949256e-11	FBgn0051109
513.723487002319	-1.88840434163883	0.119162834258782	-15.8472593689559	1.4684677296054e-56	3.03032188625484e-55	FBgn0011774
208.167058924245	-1.19395536642428	0.167457863465994	-7.12988534376433	1.00452569024023e-12	4.43033424907658e-12	FBgn0267712
94.1286881216523	1.88693084108717	0.24504375019384	7.70038346048217	1.35658512944508e-14	6.71494643661207e-14	RR48347_transposable_element
6.0767323206213	3.48527355290831	1.14940867821198	3.03223180664514	0.00242752706175939	0.00489219900205155	FBgn0038958
1.03658484765629	3.52528275955501	2.35464074320283	1.4971637476891	0.134350655751085	0.182975132741289	FBgn0039787
959.794656975972	0.486691125618473	0.0928963790921892	5.23907530492105	1.61383180209499e-07	5.00697839014875e-07	FBgn0025574
62.0788885456556	-0.164246835191411	0.284692412948939	-0.57692733533039	0.56398854380659	0.625650049339202	FBgn0038516
523.520669558957	-1.37508704111964	0.119875670576324	-11.4709434742569	1.8463516674873e-30	1.89342658786445e-29	FBgn0039712
15.3792285392674	-0.812611691926462	0.538978558480633	-1.50768834704147	0.131634309333043	0.17971293816871	FBti0019309
263.259632450599	-0.90960179375681	0.150128047121242	-6.05883984504389	1.37106818233776e-09	4.93805092802292e-09	FBgn0038769
2.63781875410595	4.83489478219099	1.68304038510297	2.87271465675209	0.0040696150383476	0.00793140989774577	FBgn0038930
6.32244054087743	1.90808869158692	0.923122244337836	2.06699459718427	0.0387346630579115	0.0617493133404514	FBgn0037765
7.54256578604713	1.03483061527762	0.771305611490612	1.34166094458683	0.179705955771616	0.235643710086471	FBti0019367
2914.96093168929	-1.96507910183008	0.0821779321297488	-23.91249147919	2.27087167343242e-126	1.83776446149947e-124	FBgn0083971
266.211669559068	-0.616464045130923	0.145288293580594	-4.2430400270959	2.20512085707987e-05	5.66416703518375e-05	FBgn0028436
716.029300410568	0.871350617824479	0.102601661059933	8.49255858845687	2.02136848487535e-17	1.16595380960994e-16	FBgn0020278
26321.3366140034	0.770232199952855	0.0727651197015104	10.5851842629054	3.49093218297625e-26	2.99854110908587e-25	FBgn0039857
934.573597659258	-0.767476353486514	0.0941959109748525	-8.1476610347917	3.71030625637026e-16	2.01065971149972e-15	FBgn0261988
267.889627901199	-0.841408464252348	0.147236862042758	-5.71465903700122	1.09924203104756e-08	3.71595808885076e-08	FBgn0003511
104.724647100947	-1.66629159030191	0.249682599879323	-6.67363921677867	2.49536638788052e-11	1.0109394467668e-10	FBgn0037838
402.707904746036	-1.21684031794772	0.124013522101389	-9.81215836247988	9.9810464004637e-23	7.3794924239862e-22	FBgn0038432
2.63566310365881	0.707678781935281	1.308915188112	0.540660531990653	0.588741587053325	0.648450805974778	FBgn0038248
712.75660507008	0.567176225038769	0.10116327159476	5.60654292904606	2.06407797462134e-08	6.84155527043253e-08	FBgn0039863
1.75533798267645	4.28445579206145	2.02935625212336	2.11123886581202	0.0347517857475285	0.0559755423346654	FBgn0250757
92.3242861322359	3.25020534437291	0.281370635133517	11.5513310151595	7.26859380987719e-31	7.5577623252237e-30	FBgn0038088
148.482703324439	-0.585100395690113	0.209361861822012	-2.7946847176375	0.00519503526007647	0.0099373634748494	FBgn0038235
1375.86329825985	-0.330409872670047	0.0880138364071591	-3.7540673848319	0.000173988057300258	0.000407701999262458	FBgn0003134
1960.69541223983	-1.26048413522235	0.0975982306952164	-12.9150305927024	3.70296856969823e-38	4.82967764711903e-37	FBgn0029157
473.761315356864	-0.0584614927130901	0.124736476585468	-0.468680006950755	0.639298379782991	0.693054747740857	FBgn0266174
33.2488212021629	1.29630292809563	0.370064490012264	3.50291087927046	0.000460203410098257	0.00102902340400466	FBgn0065080
1.10091531958781	-1.46997171342314	2.08273827815788	-0.705788014192204	0.480319976889098	0.548068525260972	FBgn0039124
2.21593807547667	-1.12754585518564	1.46869496934433	-0.767719559691154	0.44265381313469	0.511316537029357	FBgn0047351
29.4991409304421	0.25697926226994	0.387398718599824	0.663345669285487	0.507109193700819	0.572768194734892	FBgn0087005
40.5993625269136	2.49182822864929	0.401809795169307	6.20151190589899	5.59232887363413e-10	2.08051359978956e-09	FBgn0027654
1.57146784407701	4.11308374030899	1.94430597473615	2.11545085688848	0.0343915391778589	0.055470757271624	FBgn0266751
19.5712394620793	1.16735812184428	0.551421993612822	2.11699594025249	0.0342601923451871	0.0552788162341153	FBgn0065066
1776.88566556905	0.110072161089776	0.0888466951777306	1.23889989233236	0.215382573569116	0.275697903127919	FBgn0039492
2592.82526694721	-0.634525539675149	0.112436240831548	-5.64342542033038	1.66699755380453e-08	5.57075749696767e-08	FBgn0283536
2896.26575568904	0.508005082750572	0.0997258663516733	5.09401523732211	3.50558573441324e-07	1.05853087786261e-06	FBgn0002431
373.463543457356	0.688878246461756	0.135818225044182	5.07206044135581	3.93531347111575e-07	1.1832363735669e-06	FBgn0038533
812.905005087517	3.18490935811232	0.124136373824813	25.6565361141208	3.57445476345005e-145	3.90400205627544e-143	FBgn0040071
1241.64387085684	-1.77840146035184	0.120920169404799	-14.7072359318185	5.79255411127105e-49	1.01061262247812e-47	FBgn0043900
2.59877738717453	0.729862760742434	1.33800130058155	0.545487332803942	0.585418390271991	0.645266709461267	FBgn0082959
3.82557839332758	1.8705744829924	1.19234633228021	1.56881807940413	0.116690334471235	0.161927275414375	FBti0060337
1240.76437230171	-0.122733302114697	0.111547067015954	-1.10028264658131	0.271208990690695	0.335830176139625	FBgn0014006
207.913275889881	-1.29445918808446	0.170836090937584	-7.57719976487519	3.53092898012371e-14	1.70689096505872e-13	FBgn0037920
1646.13797549686	-0.0636729945278569	0.0937489169981043	-0.679186454272793	0.49701972897784	0.563819881092648	FBgn0037336
6.89062269157939	-4.33756534618368	1.27487161008438	-3.40235464643893	0.000668078822212586	0.00146148361791302	FBgn0004183
1080.79058126771	0.555868655299508	0.109240557374701	5.08848241585631	3.60940241673105e-07	1.08889988920649e-06	FBgn0028984
3.30153751830695	1.96896285911717	1.39712003535791	1.40930114040829	0.158746141764072	0.211588021476193	FBgn0051414
1.61585753742574	4.12380100653904	1.94581157257597	2.11932186274324	0.0340632752355706	0.055013950410514	FBgn0039770
305.809516885499	3.23571560753746	0.165672609115794	19.530781972993	6.01119117428951e-85	2.32052707573004e-83	FBgn0010389
1096.0963755137	-0.267847094660557	0.093332586072102	-2.86981327672243	0.00410714256020469	0.0079978454695628	FBgn0028833
26.3720778750682	1.28804336238714	0.428284287275156	3.00744949244338	0.00263449899084923	0.00528868192514473	FBgn0051538
8.76789594389025	2.72226041402428	0.882152263639914	3.08593031637391	0.0020291637084448	0.00413277520607147	FBgn0039500
231.702378740048	-0.648112999794504	0.156947161735255	-4.1294980592753	3.63556071399442e-05	9.1649695312068e-05	FBgn0039336
206.407313756717	-0.924944371988798	0.175027012281137	-5.28458070519484	1.25992996119633e-07	3.9500347954986e-07	FBgn0263048
7.25315311948207	2.39884814395045	0.901983111634401	2.65952667295922	0.00782505338046137	0.0144755944799116	FBgn0265377
1.15242230503663	3.68153707788544	2.31574044199848	1.58978830749627	0.111882530341429	0.156142729337913	FBgn0051004
1.72159453866867	0.0179448205639421	1.7277674190425	0.0103861320488882	0.991713214576992	0.993339943679341	FBgn0265066
8.56119768039219	0.320749587818103	0.748650875461833	0.428436803229858	0.668333134832799	0.719046828599241	FBgn0004622
4.14943127983357	0.305965255491997	1.12433816745635	0.272129208407289	0.785522671653412	0.822951849878495	FBgn0263621
1532.16692560682	-0.0146781445418827	0.092400471517267	-0.158853567529033	0.873784243808584	0.896815458119376	FBgn0028671
247.013140710859	-1.15498745583234	0.157831136925074	-7.31786818706525	2.51941147269663e-13	1.14926226567764e-12	FBgn0037531
3325.33549509009	0.434352521112241	0.0808457097389145	5.3726106495317	7.76047782656629e-08	2.46930978498559e-07	FBgn0038964
2134.41445064172	-0.301526620308499	0.0958767443620753	-3.14494012405963	0.00166120825706888	0.00343597717097202	FBgn0015622
638.784595846917	0.264096789137957	0.106410487664981	2.48186804640376	0.0130695663057014	0.0231021781251043	FBgn0038552
2.32538383404626	0.843404126596649	1.33070709231378	0.633801481534282	0.526210386207225	0.59086512272717	RR46432_transposable_element
79.5994434977992	-0.445402444481535	0.248954870015583	-1.78908910058138	0.0736004672142992	0.108498702574004	FBgn0051292
294.60767624122	0.360971970159581	0.141280462363099	2.55500275212763	0.0106186958393017	0.0191298860004264	FBgn0051064
2.35749234513635	3.61221867326698	1.67658304800873	2.15451222506227	0.0312000243002157	0.0508173043706471	FBgn0039806
4.95809406924434	1.69543527611317	1.07002035722174	1.58448880404041	0.113082527460339	0.157620945621727	FBgn0039651
3.49244705740751	2.60450851866241	1.2708419725604	2.04943539393419	0.0404195592456268	0.0640896317891515	FBti0019402
629.441599046326	-0.685797765676787	0.105401515572391	-6.50652660877322	7.69082852516011e-11	3.0289824217825e-10	FBgn0037855
6587.95886621723	-3.54022649130816	0.0744100281840061	-47.5772765809691	0	0	FBgn0264493
1.61454624301474	4.14741589375776	1.92626386561575	2.15308814529	0.0313117517527679	0.0509560354992954	FBgn0039283
290.05939916298	-0.597256839879006	0.146832195314981	-4.06761499818063	4.74967703465476e-05	0.000118358674241425	FBgn0051344
641.439146710683	-0.531995540999319	0.108145002337563	-4.91927994359603	8.68631627182821e-07	2.53127923635011e-06	FBgn0024912
257.016923377183	-0.848150555204123	0.179099478130585	-4.73563945611118	2.18365489189985e-06	6.15123082780091e-06	FBgn0038389
2559.31869327019	0.144600097234557	0.102084480528715	1.41647483031353	0.156636528365374	0.209253691533455	FBgn0262125
1433.30002459938	-0.654450601726961	0.08304340954359	-7.88082528552053	3.25225791642719e-15	1.66822576744112e-14	FBgn0263490
48.988956940743	-4.33051117545884	0.474758277194825	-9.12150747754471	7.4086521096314e-20	4.82676200003822e-19	FBgn0263414
8.92294270669613	3.6344926253324	0.95824047850597	3.79288154368001	0.000148909201132836	0.000352067266458734	FBti0019408
53.3043129760167	2.91048866669329	0.386070429445413	7.5387505613268	4.74495577431972e-14	2.27412543247275e-13	FBti0059775
1.77953094977791	3.18114163752303	1.80844137818567	1.75905156556113	0.0785687504821842	0.115002565973557	FBgn0044810
1080.61567583055	1.52602639910268	0.0907125403395893	16.8226619317449	1.66506224759813e-63	4.1577037610099e-62	FBgn0082582
24.8109855456004	2.1693090434259	0.531751093536935	4.07955727744116	4.51215515404432e-05	0.000112711588582059	FBgn0038032
117.012285510885	2.38974873949037	0.237354527216224	10.0682669402525	7.63108519136208e-24	5.97064638676518e-23	FBgn0020299
94.6391958840843	-0.197668807610359	0.229885854095042	-0.85985633343336	0.389868241650443	0.458945842826153	FBgn0037490
15.7264903522184	1.34064573302573	0.562635201896666	2.38279746540273	0.0171816443443688	0.0296605255875419	FBti0019301
230.597783132458	0.472093720158509	0.184070684070884	2.56474148798572	0.0103252701100717	0.0186412684664297	FBgn0039094
11.3921765587023	0.89794729212405	0.62746887558435	1.43106268225306	0.152412251279326	0.204525640164466	FBgn0038221
2957.06862396277	-0.385940345484903	0.07797066747471	-4.94981456468978	7.42842242808091e-07	2.17842014623093e-06	FBgn0010774
602.090431094217	-0.942600346990864	0.116626517541175	-8.08221292090011	6.36019310978949e-16	3.39732939311777e-15	FBgn0264324
6113.05673735644	0.935207666113086	0.0846765941154509	11.0444648356781	2.33152756349844e-28	2.20265409901815e-27	FBgn0028670
81.7107762035098	1.61362470783017	0.260441413768805	6.19573010482347	5.80154666164167e-10	2.15476853338386e-09	FBgn0039006
536.872998103068	-0.455474048017516	0.114247658281821	-3.98672546	6.69914671639402e-05	0.000164137036272182	FBgn0037332
961.017818773954	-0.203656310054938	0.0927532999063476	-2.19567724555965	0.028115052954699	0.0462581287683315	FBgn0039691
320.38056768656	0.273112493712754	0.136107101816915	2.00659987661873	0.0447922844742864	0.0700185652347641	FBgn0037232
169.006281176268	-0.896301087094874	0.194916855454037	-4.59837649754322	4.25796004632201e-06	1.17096080373162e-05	FBgn0037667
207.980554674272	0.20993167668467	0.184537172945468	1.13761186071007	0.255282591789585	0.319079488100231	FBgn0023023
11.7163018906374	1.53701942898619	0.64285620133819	2.39092261346577	0.0168060948115713	0.0290682474183918	FBgn0260766
949.830194999289	0.228175941833295	0.097839381263526	2.3321482503933	0.0196928934775142	0.0336283629054184	FBgn0038862
532.695433868688	-0.177943041757308	0.114318056198487	-1.55656112144132	0.119574720472557	0.165417237650945	FBgn0047114
724.195755034472	-0.105292341296808	0.0995843360735888	-1.05731830374409	0.290366342427476	0.35560035665277	FBgn0005355
613.734302171508	0.109534476751053	0.112615922261659	0.972637568039041	0.330733464237575	0.397661627008644	FBgn0039150
6487.78237612867	-2.4641995432329	0.109771645500288	-22.4484158181489	1.32614057833535e-111	8.17218923365005e-110	FBgn0027512
193.317586755076	-0.559496669585425	0.159749583937182	-3.50233569187532	0.000461198143768914	0.00103073296679281	FBgn0039153
1.7813691781734	0.701797113929184	3.83361587936818	0.183064014761137	0.854747790650092	0.881723244996801	FBgn0037430
763.805323733596	2.09629614246009	0.126378821633151	16.5874006053416	8.59610799594756e-62	2.04028471409116e-60	FBgn0038679
72.7832948589894	-0.185777812343589	0.26258507638261	-0.707495699690466	0.479258484137766	0.547107280413558	FBgn0053092
2.83908323060201	-0.425210682388978	1.27042466309498	-0.334699643938815	0.737851670069562	0.781542169495742	FBgn0038581
642.368218679248	1.05116316876908	0.12703166514692	8.27481217028324	1.28658270466017e-16	7.11273747094846e-16	FBgn0027655
1691.13042355352	2.29173130140538	0.124532411432583	18.4026895090363	1.25003541135554e-75	4.06609581504851e-74	FBgn0013953
1.7718540661052	2.07006513443138	1.90054049848041	1.08919811815982	0.276066528621988	0.340777152026811	FBgn0264984
2253.21743771274	0.35029205885061	0.0770016200637227	4.54915180434809	5.38625780174892e-06	1.46327577975116e-05	FBgn0285937
3.97286801885023	3.45186916130701	1.45455695321918	2.37314128791412	0.0176375157191227	0.0303733349789379	FBgn0085417
2.42923414073457	-0.334485926115996	1.43170663230901	-0.233627419589828	0.815274238998575	0.848716742318776	FBgn0038258
16.6668663110736	1.15601472715729	0.586365683744942	1.9714911005265	0.0486677299524359	0.075357570790805	FBgn0039184
118.851360744569	0.304472988226675	0.206360003512821	1.47544574066533	0.140092745695285	0.189948117245706	FBgn0004885
4.5461203243337	5.63492243592337	3.91657402037561	1.43873763309674	0.15022487254092	0.201993888270915	FBgn0039310
30.6594646757538	-1.26606850038715	0.401443903218732	-3.15378684353145	0.00161166755765986	0.00334071007091538	FBtr0304453_df_nrg
631.269093603287	-0.628057726628086	0.118533521440482	-5.29856633799111	1.16715472555642e-07	3.66773253406431e-07	FBgn0037644
583.382122526905	3.44837308559102	0.140715655891412	24.5059660472469	1.27593607067107e-132	1.14272834489301e-130	FBgn0039155
861.248559226629	0.219197653347723	0.103480192387922	2.11825711075222	0.034153298807498	0.0551328305911954	FBgn0039183
1.57689921135053	2.97638922706868	2.06183697955621	1.44356186089422	0.148862259683811	0.200382324307847	FBgn0261508
2.17837976257102	2.44915733701006	1.6268445393195	1.50546489096894	0.132204596712467	0.180381530797814	FBgn0053192
1975.4180192761	-1.83846162430292	0.0881236759501468	-20.8622893278189	1.17891182024301e-96	5.5962902449274e-95	FBgn0017577
286.106868345034	0.716879908794423	0.150308267220757	4.76939773207249	1.84777519270606e-06	5.23471361004073e-06	FBgn0038811
1882.27809103593	-0.533065492398572	0.100027843750642	-5.32917108287814	9.86620254764842e-08	3.1127892208809e-07	FBgn0024509
7.58340380793531	3.83035396985176	1.09607533422936	3.49460830860211	0.000474757936688873	0.00105962012495382	FBgn0051102
123.110572704	1.27244316793324	0.257356936664905	4.94427383393223	7.64282117118058e-07	2.23982678040227e-06	FBgn0010038
31.404643631494	3.65630411662427	0.517054176775818	7.07141394625955	1.53362897754487e-12	6.70444896984632e-12	FBgn0038660
233.265180033497	-0.87689994531507	0.173554543914282	-5.05258995551374	4.35858963324437e-07	1.30582723311786e-06	FBgn0037535
60.3018589554123	3.10565437398475	0.343072911672614	9.05246164392135	1.39780956457377e-19	8.93347939604376e-19	FBgn0015011
628.509692561842	0.0944125404661969	0.124381696925193	0.759054931715393	0.447819697377047	0.516784047713091	FBgn0051368
36.8441502150332	1.06907803542509	0.355205715674525	3.00974333533722	0.00261468540153261	0.00524969117982201	FBgn0037464
146.023648733445	-0.223713909771224	0.181536570062088	-1.23233522421797	0.21782388696314	0.278160275424223	FBgn0039329
17.8343722876669	1.80283801103493	0.549389542903552	3.28152953459368	0.00103245711245364	0.00220124247717857	FBgn0051525
193.39874997319	1.33562636651531	0.183222542812389	7.28963994284765	3.10784468285021e-13	1.407646172266e-12	FBgn0037617
337.023231535838	-0.196307722919804	0.141732163265984	-1.38506121967108	0.166033748678237	0.220078675850364	FBgn0039663
51.6438454258183	2.36426505208382	0.351398835119424	6.72815278764462	1.71830445400418e-11	7.0248636747085e-11	FBgn0000024
238.738456239207	2.66223716787226	0.185744315985654	14.3328055760149	1.36493128880742e-46	2.26097249492465e-45	FBti0019307
4.91085080176468	1.9586737239328	1.06666337154228	1.83626228873011	0.0663188742816376	0.0989589866821637	FBti0059666
968.967656510299	0.00195639702967123	0.0943181276392626	0.020742534639299	0.983451038573902	0.987001268998847	FBgn0045866
512.954706577168	-0.957529821568644	0.113318914057832	-8.44986761062651	2.91633329210867e-17	1.66999238901057e-16	FBgn0038053
40.251654093146	6.33058810078258	0.905687889789041	6.98981202261315	2.75254792832313e-12	1.18823036211738e-11	FBgn0002732
2.43378306806982	2.62852979926171	1.66919529426524	1.57472873802868	0.115319071446107	0.160223965427178	FBtr0472812_df_nrg
1278.02834538401	2.08960223740689	0.130658922381069	15.9928017109504	1.43432544929432e-57	3.01545040466665e-56	FBgn0266756
2657.73707475516	-0.192539721678358	0.0953378665912039	-2.01955139717928	0.0434299409169498	0.0681825203083211	FBgn0037756
6.68623008510007	-0.0867923934784176	0.807856600844205	-0.107435395573571	0.914443575390236	0.930301779007379	FBgn0051148
320.794243534005	0.664477276388513	0.135863264687593	4.89077954895628	1.00437403299515e-06	2.90980391616494e-06	FBgn0037265
3.11929270028365	5.07989882626259	1.623566844192	3.12885105065736	0.00175491242580551	0.00361642790738935	FBgn0039326
64.9846497017941	-1.26270530833765	1.02156480583894	-1.23605012733448	0.216439931375836	0.27672947991251	FBgn0000003
1602.67576927862	-0.99091300451244	0.101672382384777	-9.74613736070779	1.91620922930464e-22	1.40361803634016e-21	FBgn0051342
2.32000093293187	1.88154872086696	1.49875787619474	1.25540539319406	0.209331632519632	0.268823358308837	FBti0019394
21.9457846250418	0.480571810690106	0.479013351604221	1.00325347734184	0.315738576607073	0.38205640667394	FBgn0267760
235.759404706849	0.338251438243456	0.169679764864911	1.99346951307218	0.046210058685143	0.0719835260176497	FBgn0037251
7.28190951402162	2.65345608067882	0.893931484346699	2.96829916737748	0.00299452718038395	0.00596065759983376	FBgn0262825
20.133490708759	2.34136904233873	0.555544642586163	4.21454706401132	2.5027995927798e-05	6.39699576282417e-05	FBgn0039800
5.73440322706012	1.52674060474674	0.930543970659836	1.64069689653048	0.100860349479108	0.142582125108106	RR48385_transposable_element
1248.88164134033	-0.395332825095516	0.093081382494067	-4.24717397295549	2.16483856877349e-05	5.5628235143273e-05	FBgn0262801
26.2848779183391	-0.240149226846633	0.437438911287329	-0.548989174602467	0.583012878936438	0.643037357605263	FBtr0445493_df_nrg
609.312849112331	-1.09027212248433	0.113794938538355	-9.58102474932882	9.60867819161617e-22	6.86611610777509e-21	FBgn0051365
6.58975677841257	0.417919541718799	0.80823365679957	0.517077627494096	0.605101970484128	0.662883460122627	FBgn0038579
56.2377890685518	-0.833544549958666	0.299867165604785	-2.77971263801936	0.00544070202813127	0.0103659610049518	FBgn0265201
321.409853592766	-1.44696914706365	0.138739934954372	-10.4293630203843	1.8210495285865e-25	1.52518574607426e-24	FBgn0037788
752.881909411364	-1.00286360661435	0.10797290835144	-9.28810404319328	1.57061016748745e-20	1.06081332277659e-19	FBgn0000463
6687.18284481517	-0.530363221217511	0.0704898907064352	-7.52396146315904	5.31410138097143e-14	2.53514339318076e-13	FBgn0011217
409.610564537526	-1.20312713187197	0.123860909854256	-9.7135337798476	2.64021387504141e-22	1.92764310854926e-21	FBgn0038609
2364.76615166559	-3.33827187451582	0.0931854867501506	-35.8239463132967	4.68169766475193e-281	3.14469632141387e-278	FBgn0039640
896.637835173657	0.383202377249597	0.0950126501305233	4.0331721799484	5.50289288330113e-05	0.000136243757822092	FBgn0039555
676.130414623416	-0.191862978357164	0.106698153457081	-1.79818461839023	0.0721477562496317	0.106649753241368	FBgn0038585
2.5965295087638	2.08937679324631	1.45023268456248	1.44071831747238	0.149664277826897	0.201300551494446	FBti0061682
212.823450631004	-1.3720183445878	0.165975334060074	-8.26639905476074	1.38065862989312e-16	7.61715319670809e-16	FBgn0266736
1877.69184312771	-0.69134481062689	0.106433440598231	-6.49556010536768	8.27250508215189e-11	3.24949804893651e-10	FBgn0051151
391.704950809915	0.568114311300325	0.12448213724059	4.56382195786304	5.02306816564516e-06	1.37070684008282e-05	FBgn0039886
1129.02911284495	0.0347078248973636	0.090947240171367	0.381625927647343	0.702738849753749	0.75092218482277	FBgn0037536
1364.3793061586	1.17792884637592	0.105750439653497	11.1387607487546	8.12419222957946e-29	7.82368447399072e-28	FBgn0038651
536.764941509877	-1.17171599903363	0.113136016986821	-10.3567018730217	3.90184759381162e-25	3.22370360241484e-24	FBgn0039212
664.01941468312	-0.869454930278751	0.116396606974371	-7.46976181591095	8.03401082578457e-14	3.78034681028336e-13	FBgn0265101
104.764995390475	-0.600271178550509	0.222468714955161	-2.69822738298953	0.0069709807902836	0.013001271128234	FBgn0051216
9.92673068657428	-4.86869353128116	1.1767937761717	-4.13725295788001	3.5148855197844e-05	8.86907815041016e-05	FBgn0051279
5.38623407943989	-1.06407287838152	0.927792288984652	-1.14688696059978	0.251428342467007	0.314847907597107	FBgn0044812
256.959682203025	-0.764693845093903	0.151383706687424	-5.05136161497775	4.38671692307309e-07	1.31366819314677e-06	FBgn0038583
304.797815404394	0.374840990968693	0.137794387143281	2.72029215949795	0.00652242602038461	0.0122275008593144	FBgn0039335
27186.2219345072	0.693878956850882	0.0900437733730634	7.70601820490184	1.29804120117586e-14	6.43227056311194e-14	FBgn0039757
1810.63763888322	0.934825702123191	0.0894104598494309	10.4554400424453	1.38355029268781e-25	1.16021314806292e-24	FBgn0039241
225.945130394974	2.50947040895807	0.194143117651677	12.9258788017428	3.21600908370325e-38	4.21090312187811e-37	FBti0019467
1335.61697231271	-0.279605496269973	0.0985996426825865	-2.83576581682028	0.00457159539192873	0.00883031092669597	FBgn0024432
1.3066647933703	-1.63083867191277	1.85097381670954	-0.881070632761245	0.37827959111583	0.446870209905915	FBtr0304374_df_nrg
1.74054144489211	3.12982594884706	1.84259521028728	1.69859659428892	0.0893952186035066	0.128387360136787	FBgn0040571
294.97046110315	0.213362594824604	0.141510457431653	1.50775143192265	0.131618156747138	0.1797091490742	FBgn0015331
918.605438954817	-1.44842004809121	0.0992016876122173	-14.6007601579636	2.77731289913948e-48	4.75291993465474e-47	FBgn0037482
1183.88366298974	-0.328605375892315	0.0896539407885335	-3.66526415907802	0.000247083415819884	0.000569156139939012	FBgn0038948
316.730662038486	-0.215675606947541	0.146604425216294	-1.47113981470438	0.141253309530304	0.191347883455693	FBgn0039159
66.0027400207405	0.607577274047062	0.260324021037379	2.33392704839874	0.019599542155321	0.0334774633584975	FBgn0286042
257.06444335207	-0.847011805281833	0.155110011828023	-5.46071652822095	4.74216721140206e-08	1.53029724520719e-07	FBgn0038425
6.60683709014404	-1.80936773073127	0.847895818622115	-2.13395052905392	0.032846830624396	0.0532606303691172	FBgn0051559
134.571936382128	-0.428072088147168	0.189087461142283	-2.26388405429515	0.0235812469363696	0.0395790194081945	FBgn0039045
61.4701278234038	1.90766351907969	0.312598615157798	6.10259747349397	1.04358427114359e-09	3.79726736146885e-09	FBgn0039749
1.34557893240688	-1.62625248194907	1.98767506192892	-0.818168177031352	0.413261163574561	0.48196462118766	FBti0063080
87.6327761208016	4.2692634259263	0.36127857221729	11.8170955994549	3.18506586625707e-32	3.43956389447729e-31	FBgn0040532
212.761164473394	-0.32313029584661	0.165197082245368	-1.95602907421006	0.0504617292331329	0.077839346712356	FBgn0038893
2561.93873822648	0.837351313150641	0.083838829388114	9.98763125942875	1.72658262662853e-23	1.32618130395241e-22	FBgn0022349
4.31893741852941	-1.13113503886238	1.04810363302717	-1.07922060683578	0.280489395485031	0.345316581648269	FBtr0445487_df_nrg
2.75215472291848	2.18909830067941	1.35878061191724	1.61107560814443	0.10716324403217	0.150447384295974	FBgn0039677
434.68342858621	-0.0628157042219349	0.12471088999972	-0.503690609714003	0.614478808109582	0.671021647548702	FBgn0260464
615.593717345507	0.0501399845768269	0.110453593945423	0.453946157710377	0.649867580333321	0.702020028481653	FBgn0038325
432.971402452559	-0.250368813150068	0.128201976632483	-1.95292474988744	0.0508285125076733	0.0783331693275305	FBgn0038304
710.696431879522	-0.370443909218433	0.104145198659974	-3.55699459970212	0.000375121864548604	0.000846102607176957	FBgn0038532
13.3503669431853	1.49851791892329	0.64613227715512	2.31921229120634	0.0203835283449159	0.0346886647815556	FBgn0039855
3736.82091606134	0.605297481069512	0.114388455435706	5.2915958936934	1.21253583786833e-07	3.80855890715997e-07	FBgn0013981
139.507909124275	-0.297950145776923	0.204574221042917	-1.45644032888395	0.145270933850037	0.196137660838332	FBgn0051121
270.671915222004	-0.195536315176901	0.140913446322096	-1.38763418453303	0.165248466526753	0.21912426209855	FBgn0037687
596.284481621247	-0.593389864538363	0.114488623214608	-5.18295921356359	2.18392810279135e-07	6.69684778199018e-07	FBgn0260237
993.090360378415	-0.51770233926398	0.106594389180341	-4.85675037161765	1.19327872545684e-06	3.42751900743792e-06	FBgn0013759
418.629444571124	-1.08005832700104	0.120920119295364	-8.93199852344546	4.18381078964699e-19	2.61538053374481e-18	FBgn0038889
46.6027906176268	2.72564344820256	0.402727600906756	6.76795790024243	1.30612747040922e-11	5.37906696427882e-11	FBti0019334
1331.52259876214	0.0676611249563261	0.0916688642944753	0.738103667772875	0.460451455117361	0.528963985637646	FBgn0024555
1299.72737567634	-0.00745684628984344	0.0975120957464056	-0.0764709878581223	0.939044394706573	0.951438449241127	FBgn0261641
4829.62830112239	1.58793389641495	0.0754482158112103	21.0466725997649	2.45308544413525e-98	1.18970216088494e-96	FBgn0039737
752.722081470761	-0.284886342937216	0.0985108892859927	-2.89192743058227	0.00382886375518746	0.00749482087821482	FBgn0086605
3.51237822364877	1.67743304156953	1.16280657482965	1.44257271835195	0.14914087319007	0.200712665099798	RR48333_transposable_element
1055.5072059458	-0.0669898848525508	0.1133083417061	-0.59121759125475	0.554374637526212	0.61656336456057	FBgn0022787
8.47594034584406	0.514668950180678	0.767150138854528	0.670884256045573	0.502294266727435	0.568620643736105	FBgn0039564
889.783599342204	0.935501558379187	0.102743434942887	9.105219802114	8.60919317291247e-20	5.57646581894437e-19	FBgn0027610
623.892354658706	-1.00844020417001	0.107464358684816	-9.38395033024559	6.35462229070749e-21	4.37112113944518e-20	FBgn0038388
1342.77066584573	-0.975105957999414	0.105267010524228	-9.26316756924515	1.98455573613432e-20	1.33302608796142e-19	FBgn0266053
37.4450219637267	3.36318994168325	0.443618721973351	7.58126241093425	3.42208654090064e-14	1.65546671193588e-13	FBgn0038653
77.1471432038839	-0.962904722851416	0.257355837595739	-3.74153052772003	0.000182902954562395	0.000427771290318805	FBgn0037973
2.68758367356206	0.405437997963842	1.34835433330668	0.300690988969904	0.763650140742665	0.803420470728872	FBti0019439
148.467039732514	5.98281752271082	0.442938035649944	13.5071207283699	1.41965975767046e-41	2.03540119365475e-40	FBgn0026064
110.333793258947	2.97756884827455	0.260049433290035	11.4500109098628	2.35115921199674e-30	2.39828951055157e-29	FBgn0039756
726.136818953043	-0.00258688611178361	0.10851516566021	-0.0238389362080858	0.980981082262924	0.985441589277681	FBgn0086371
260.429401029552	1.72460639702459	0.159651484361384	10.8023198401389	3.35615124834214e-27	3.03000913106373e-26	FBgn0024321
1.46810176311211	2.84330106729182	2.06600726717478	1.37622994481523	0.168750453985999	0.223327120367246	FBti0061685
1064.28526907787	-1.68136992098629	0.0917271798460516	-18.330116807343	4.75881971318384e-75	1.51852693650622e-73	FBgn0260243
1.70272954633353	0.0619443123651812	1.86886594647268	0.0331454016175402	0.973558637367651	0.979684399580301	FBti0061821
63.1129919694015	3.21604982692028	0.341269812179788	9.42377471472923	4.35156391184114e-21	3.00714555512726e-20	FBgn0259740
1688.00931243968	-1.25969686024625	0.0967649261882964	-13.0181142059157	9.65253578140368e-39	1.29027030534703e-37	FBgn0039227
5.80122041136412	0.0645828395229488	0.896347114928956	0.0720511489882662	0.942561202584775	0.954353873645152	FBgn0038665
432.374691255337	0.859837445347342	0.142525803305762	6.03285458074371	1.61088367881694e-09	5.7662167176197e-09	FBgn0038312
1077.74797968391	-0.469851932180146	0.0905533192141394	-5.18867708282504	2.11793297839172e-07	6.51082646034654e-07	FBgn0040283
5906.37347983346	0.758311401059883	0.0744911220515657	10.179889632149	2.43837774735883e-24	1.95565174077722e-23	FBgn0015222
599.788389437184	-0.220843951096948	0.134238923444578	-1.64515585666274	0.0999376741844262	0.141471308218502	FBgn0013347
3.73062597353677	0.846981629147553	1.07438669440849	0.788339648615868	0.43049806185766	0.499034512295781	FBgn0085461
20.1294391766498	3.47418836427404	0.612712807800906	5.67017421545877	1.4265238619662e-08	4.79577616658006e-08	FBgn0038079
20.5267216210199	-3.89598270934148	0.675916307849314	-5.76400164354376	8.21426144316873e-09	2.80290546679016e-08	FBgn0037520
113.258987988476	-0.760196987673843	0.207532976394228	-3.6630178050826	0.000249261205438609	0.000573877469385136	FBgn0037263
310.766878825305	0.0760702409582473	0.132609265155748	0.573641976440364	0.566210100194616	0.627751628787198	FBgn0051229
809.304889106684	0.244033175614746	0.0967769385166443	2.52160462353101	0.011682093000355	0.0208748653055026	FBgn0038803
6.93764577807381	1.84582781139075	0.900653444913932	2.04943180067128	0.0404199102980515	0.0640896317891515	FBgn0038172
101.348239849084	-0.824233045714796	0.243907712388153	-3.37928242467019	0.000726753071819955	0.00158236641277622	FBgn0085438
1.10592882328639	3.60545844082899	2.15803582037321	1.67071297278349	0.0947783852270175	0.135193547158606	FBgn0267197
1.33149952276384	-2.73583545341309	2.29230325039351	-1.19348757758968	0.232678474387888	0.294359414721432	FBgn0051025
8.10289846231353	2.13218682973303	0.846716279629351	2.51818334078376	0.0117961900327748	0.0210563402737572	FBti0019356
553.390465848352	0.152055854543812	0.109072917172326	1.39407525246232	0.163294881436057	0.216790536338768	FBgn0261984
75.3065215514356	-0.222121327996262	0.257529976398746	-0.862506691851439	0.388408752239774	0.457428173716939	FBgn0264871
12.5426080801862	0.856170383334781	0.595915914119883	1.43673018801532	0.150794673734325	0.202699184205216	FBgn0051347
46.697089530643	0.304696742836485	0.363322044210433	0.838640945937227	0.401670826196273	0.470735922456663	FBgn0267742
17.2911909896351	1.24298807241139	0.521709439051477	2.38252939159252	0.017194159351672	0.0296745036909508	FBti0062170
1.15303036276837	0.4251791703317	2.00489383585322	0.212070665652357	0.832051904611551	0.862099981152043	FBgn0039282
209.489331055462	-1.18859346443688	0.160489212750118	-7.40606452028349	1.30102554095148e-13	6.04356055226218e-13	FBgn0039017
33.3693058726328	-0.0024340123866375	0.355737931062518	-0.00684215028565437	0.99454079651987	0.995726714894018	FBgn0037879
1163.73211669836	1.01777941937303	0.106986376310001	9.51316844701734	1.84941944348442e-21	1.30079061799842e-20	FBgn0259938
952.082779210696	0.360039208689883	0.108292863386702	3.32468084627351	0.000885198029678447	0.00190268005291204	FBgn0287463
328.566481218194	-0.823842343095006	0.142950826318353	-5.7631170404031	8.25744894860433e-09	2.81662537079582e-08	FBgn0004597
1988.6848265384	1.15893570145897	0.0955834995438693	12.1248511195916	7.80018241333704e-34	8.85778956388587e-33	FBgn0039637
964.703875506902	-0.629555595384167	0.10616773006266	-5.92982062452127	3.03265791010426e-09	1.06483863994617e-08	FBgn0038872
269.179204538702	-0.917415362499498	0.154863185684711	-5.92403777852849	3.14131240821412e-09	1.10183788229631e-08	FBgn0039273
414.419700033498	-0.112633322199877	0.124034864765058	-0.908077921584572	0.363837054354407	0.432279737171408	FBgn0039116
[truncated: 11,451 more rows]
