# Supplementary material for: Transcriptional Repression of reaper by Stand Still Safeguards Female Germline Development in Drosophila
Source: bioRxiv. 2025 Jun 3:2025.05.17.654630. Preprint. [Version 2] doi: 10.1101/2025.05.17.654630 (PMC12157695; doi:10.1101/2025.05.17.654630)
Supplement: Supplement 2 [file media-2.csv]

baseMean	log2FoldChange	lfcSE	stat	pvalue	padj	gene_id
1377.67739971247	0.0450143567447031	0.16947853737296	0.265605057976415	0.790543389781881	0.996125310616291	FBgn0250732
155.362238330235	0.449000616768035	0.289972423635159	1.54842523002451	0.121519950661422	0.626679314135886	FBgn0286036
17.6500472441639	0.555255366278136	0.842653551040866	0.658936719120534	0.509936405385109	0.96347153661837	FBgn0037409
4826.34104145022	0.0292242731756444	0.117610845248007	0.248482808826167	0.803760869634906	0.996125310616291	FBgn0027948
257.091557773768	-0.135548036593439	0.226029244690455	-0.599692472445639	0.548711205900909	0.97683354343464	FBgn0038675
2.1876145464529	-1.6496001678417	2.45706500799312	-0.671370176399632	0.501984739053933	NA	FBgn0000500
223.21661789897	0.109381594298359	0.305844605208974	0.357637808336105	0.720614380268028	0.996125310616291	FBgn0261504
384.635240667874	-0.0146953406078488	0.197311989940055	-0.0744776868973516	0.940630295125519	0.996125310616291	FBgn0037610
2261.83626743373	0.0786785423181233	0.113250998076432	0.694727142846228	0.487226314523648	0.95742452286707	FBgn0053095
86.6192102078667	0.145432664930675	0.427995191853228	0.339799763406101	0.734007326097605	0.996125310616291	FBgn0038070
3.88133774409922	2.12800170282207	1.98422245288497	1.07246125540413	0.283512907383075	NA	FBgn0267571
1905.16709051715	0.136188544812642	0.135311676462293	1.0064803598128	0.314184554649683	0.886946173604423	FBgn0261859
1546.83852973965	-0.0121625580356528	0.15404523921098	-0.0789544558335553	0.93706884889808	0.996125310616291	FBgn0037363
2.68600776367568	-2.03641951178206	2.12811844205204	-0.956910795725468	0.338612281712842	NA	FBgn0267797
192.696130655171	-0.241470267428344	0.278099228715261	-0.868288159387812	0.385236602545641	0.91856727420232	FBgn0039732
2535.72845319895	0.187778170974756	0.125648043741801	1.49447747360579	0.135050865396132	0.653583102472888	FBgn0038224
27.0129488261588	-1.96372568461981	1.20346815052689	-1.63172218870942	0.102738023562949	0.579645014780957	FBgn0264776
10.9851518365506	0.0178903021360704	1.00265275711138	0.017842969072974	0.985764125844675	NA	FBti0019351
708.142908125742	0.112091372369158	0.160783117145856	0.697158845772802	0.48570339078525	0.956357440379973	FBgn0261436
666.126052231642	0.0542922954268086	0.176183190382281	0.308158203452927	0.757961954655352	0.996125310616291	FBgn0038814
83.0340288965424	0.328539128292138	0.403898718834957	0.813419585087584	0.415977534161164	0.930443469324877	FBgn0286871
473.790574332512	0.31109275147495	0.190349190281409	1.63432663419811	0.102190284056063	0.57806222866698	FBgn0267809
44.7464057505675	-2.00241834944049	0.608130217770165	-3.29274601216622	0.000992140570153106	0.0263503147036576	FBgn0038279
2786.91185944326	-0.0679224947827859	0.106892685389289	-0.635426966170989	0.525149985370673	0.96978101771125	FBgn0037625
6.87442201002673	1.38951715745862	1.38103342601037	1.0061430312174	0.314346771585431	NA	FBgn0053093
19.1927665988622	-0.196737633586028	0.788027035480021	-0.249658482168935	0.802851468017228	0.996125310616291	FBti0019436
583.835033466833	-0.0122702574087579	0.175953346783904	-0.0697358568793098	0.944403901578542	0.996125310616291	FBgn0027574
2638.28789900012	-0.169938504034292	0.145336172265678	-1.16927879264386	0.242291324676951	0.822261944740795	FBgn0260746
703.678270943147	0.175984047904056	0.167806183502687	1.04873398721471	0.294300567101107	0.87159063153121	FBgn0037930
705.694606740296	-0.0429840985408541	0.152675886985124	-0.281538227087832	0.778297612284675	0.996125310616291	FBgn0027095
58.4134068529196	0.097573776243172	0.478007617203701	0.204125986137981	0.838255047839663	0.996125310616291	FBtr0309605_df_nrg
345.792728590515	-0.388387581129901	0.243182874246312	-1.59710087453163	0.110243223288386	0.599784169389041	FBgn0051450
1821.70723205853	0.637742969860212	0.204148580787752	3.12391576468149	0.00178461538998798	0.0415136415770801	FBgn0038774
353.886253493652	-0.0592359239542094	0.202982671338361	-0.291827492286109	0.770418523933726	0.996125310616291	FBgn0037794
2247.40991445425	0.0984438480540591	0.140454909476705	0.700892894529875	0.483369859089275	0.954979744828879	FBgn0039229
80.9762781575789	-0.0943917206886939	0.386543516917768	-0.244194292640987	0.807080347105914	0.996125310616291	FBgn0065064
91.9586576559512	0.230255281016492	0.39428763116101	0.583977946096071	0.559235149820053	0.980457864515289	FBti0019348
215.77849405527	-0.157035245684954	0.259923120854598	-0.604160357757477	0.545737034068901	0.976623437312349	FBgn0038737
20.9882244061888	-0.0634797061065277	0.757351665341995	-0.0838180055732265	0.933201132018198	0.996125310616291	FBgn0262431
11.3251079526904	0.469226700329279	0.983347159811132	0.477172985804323	0.633238945860736	NA	FBti0019411
8.69961723214383	-0.266443720443369	1.12502198705498	-0.236834233916486	0.81278539213947	NA	FBti0020393
151.055118590134	0.128929007566375	0.288972385121208	0.446163765829377	0.655478954456515	0.991581886082641	FBgn0039291
336.605867551942	-0.485809067657316	1.12778238794542	-0.430764900081794	0.666639323613214	0.992816254184416	FBgn0037547
411.72222901427	0.0102558686712252	0.189832552766036	0.0540258692294219	0.956914553671016	0.996125310616291	FBgn0038966
21.1429006023963	-1.90039749290875	0.799434278245938	-2.37717789269491	0.0174456723073454	0.203121360506647	FBgn0037690
18.3624904647368	1.63297807316796	0.959145095941146	1.70253497628075	0.0886551276187521	0.540273232360737	FBti0019321
537.110718213162	-0.224130967582537	0.170864394664299	-1.31174764656435	0.18960529463533	0.754158783192914	FBgn0038055
3.68841281214693	-0.427827414950727	1.75189802667207	-0.244207943862711	0.807069774983503	NA	FBgn0261453
505.684713474306	-0.0855920339887777	0.184691314689242	-0.463432913089568	0.643054091517831	0.990211515424072	FBgn0261792
176.492378688519	-0.10451922500191	1.40481859792711	-0.0744005134585589	0.940691700256494	0.996125310616291	FBgn0040606
507.684487147633	-0.349122229326851	0.177850977708743	-1.96300427371611	0.0496456774476245	0.391186961240472	FBgn0037709
2.84541846739488	-3.29305786291426	2.48343668519721	-1.32600838287639	0.184836920700568	NA	FBgn0051106
3.18072957214528	-1.02421038599846	1.84732323957288	-0.554429438258605	0.579284983918417	NA	FBti0019291
68.7123716962992	-0.437403171481774	0.438991647532596	-0.99638153468352	0.319064801397717	0.888994066791004	FBgn0039131
4.90496794190045	-1.06333223611483	1.85796905966851	-0.572308903951581	0.567112718591213	NA	FBti0062552
170.794195833248	-0.135040127749835	0.312066295726607	-0.432728973295276	0.665211678525671	0.992495471563961	FBgn0037777
617.875445695865	0.375540587431376	0.189924469561735	1.97731544701935	0.048005984689789	0.383396832758065	FBgn0046685
188.831611609258	-0.436027176879726	0.291342548137735	-1.49661345267561	0.134493867664445	0.653147519660362	FBgn0259733
303.448180348632	0.180862703434913	0.213968047098552	0.845279030619039	0.397955066051322	0.922460997316811	FBgn0266388
37.8229515286194	0.244053353651735	0.551599411483614	0.442446725958817	0.658165972990751	0.991581886082641	FBgn0038993
12.2959403542477	-0.304623259453586	1.20862824059525	-0.252040494522583	0.801009763796112	NA	FBgn0039313
1845.06402777068	0.0265311475096101	0.119858536073401	0.221353842444416	0.824816929358038	0.996125310616291	FBgn0004395
217.600258956249	0.677713355467892	0.315226361467378	2.14992601606394	0.0315610673831329	0.298509537573858	FBgn0051201
745.450345903507	-0.198726185775981	0.149230730104925	-1.33167066619761	0.182968432502017	0.739607583549519	FBgn0266674
7.15161825171102	-0.343087630637548	1.3057981780345	-0.262741698073103	0.792749675143327	NA	FBgn0267767
757.579837999887	-0.165643211041497	0.151095781479965	-1.09627952163218	0.272956468346371	0.853548174384586	FBgn0039019
1429.91950152603	0.141666982068591	0.123625363140672	1.14593784373672	0.251820871261239	0.831940844692706	FBgn0039172
25.3677283523687	-0.195081842095684	0.66954988057819	-0.291362671780661	0.770773960257015	0.996125310616291	RR46358_transposable_element
670.003480951249	0.00479860097193555	0.1570904772571	0.0305467336768097	0.975631022669299	0.996125310616291	FBgn0011290
520.889844744074	0.294452398973113	0.190127567052627	1.5487096560364	0.121451531614792	0.626679314135886	FBgn0037747
146.972577232224	-0.220874898817591	0.325847567007071	-0.67784731629682	0.497868506758543	0.960718176559772	FBgn0037751
681.560910952853	0.97799623041946	0.262526978480473	3.72531705533724	0.000195069883879674	0.00759262009554643	FBgn0039486
14.3315238082653	0.401547575653722	0.882220961526342	0.455155333148058	0.648997492330877	NA	FBgn0039228
39.0651073862193	-1.20378206286715	0.645298474359153	-1.86546553370149	0.0621161789677481	0.446382740186341	FBgn0039073
18.2039264264439	-0.0542955726798751	0.798831214312653	-0.0679687670024177	0.945810497089669	0.996125310616291	FBgn0040256
9.07280785902995	-1.09199786068829	1.13191921976552	-0.964731264934702	0.334679431219423	NA	FBgn0037888
282.143284782578	-0.262623066569933	0.240417913670371	-1.09236064218578	0.274674615218953	0.855367177758102	FBgn0039404
14.0971695558768	-0.514731849231225	1.00975035588794	-0.509761493254032	0.610218565908593	NA	FBgn0038342
3613.24174961242	0.0149583105211556	0.104156883035145	0.143613269572481	0.885805861682408	0.996125310616291	FBgn0005674
2838.75583725378	0.136641787836542	0.119558467270677	1.14288674784689	0.253085615413212	0.833004764894976	FBgn0011768
717.069636592291	0.282932418572669	0.151130532808758	1.87210627339411	0.0611919022673675	0.443696939557964	FBgn0037917
380.894523971175	0.439989499162561	0.192018622381972	2.29138972931132	0.021940883066885	0.239042395944865	FBgn0086365
772.879849761552	0.00901209885989916	0.159052713820048	0.0566610819988611	0.954815176249361	0.996125310616291	FBgn0017567
54.3553694179503	-0.292214747835771	0.4721866229579	-0.618854354672865	0.536012310843273	0.975956688980662	FBgn0039290
3.06253643497721	1.13697059438599	1.87921336354567	0.60502474942003	0.545162552204652	NA	FBgn0267208
1.22992416048855	-0.438596804446184	3.08491354618127	-0.142174747486558	0.886941977731972	NA	FBti0019361
505.7427619468	-0.414263729621296	0.188068909770532	-2.20272308765308	0.0276142719723593	0.277108600088546	FBgn0051287
581.470018296297	-0.0839165729599929	0.1774566470065	-0.472884923588797	0.636295281616747	0.990211515424072	FBgn0038577
381.994517602275	0.220934142434821	0.20144841865126	1.09672810496117	0.272760266726788	0.853548174384586	FBgn0037720
247.955850465187	-0.631645229616508	1.27960061258441	-0.49362685779024	0.621569729299429	0.990211515424072	FBgn0038033
32.1948442429673	-0.687031807561841	0.65529787054273	-1.04842673606253	0.294442040790449	0.87159063153121	FBgn0001112
1133.06763716873	-0.0307944752611721	0.141150569902965	-0.218167558815681	0.827298560575621	0.996125310616291	FBgn0038344
21.4825545240225	-0.272583492113332	0.883703248821607	-0.30845591263449	0.757735442381601	0.996125310616291	FBgn0037678
12.912928036578	-0.540068340786443	0.989349145128002	-0.545882455598189	0.585146738980017	NA	RR48352_transposable_element
1012.38310281649	-0.00996549621846871	0.145802153533879	-0.068349444620193	0.945507465008344	0.996125310616291	FBgn0051072
642.931881309811	-0.0199805832457656	0.861000666800823	-0.0232062343459111	0.981485765658919	0.996125310616291	FBgn0013277
1044.96537803679	0.0531043783771773	0.133973549671102	0.396379572740634	0.691825033228969	0.996125310616291	FBgn0037718
2553.2333191377	0.348683774720487	0.150830778314319	2.31175479313552	0.0207911999637859	0.230182815117404	FBgn0286071
1.71399627686056	-1.18766420817141	2.69524279105365	-0.440652030352754	0.659464929220017	NA	FBgn0266701
5.61560710017402	-1.35945836739948	1.42939219286237	-0.951074431627579	0.34156659307835	NA	FBgn0266399
517.556957736676	0.0963285725881259	0.172521497008708	0.558356925127214	0.576600680486136	0.984607825348361	FBgn0041588
334.639096790132	-0.10153733791783	0.205930860148791	-0.493065186269148	0.621966528628936	0.990211515424072	FBgn0039557
3.14724651373637	-3.45686113473257	2.43849143988114	-1.41762282950686	0.15630091127983	NA	FBgn0051028
218.884781187422	-0.139685215131171	0.246059210545379	-0.567689438739421	0.570245864125281	0.982543497261068	FBgn0266598
19.7978940368168	1.04415682184921	1.18846844182772	0.878573452268894	0.379632595335284	0.914776103111646	FBgn0037424
3.3894784172403	-1.71873671806086	1.84046984531323	-0.933857581224508	0.350377362394512	NA	FBgn0038725
270.331494811705	0.10089703783072	0.224582135820905	0.449265643778458	0.653240038464798	0.991581886082641	FBgn0263757
179.141262842316	0.752904984113152	0.290843925226156	2.58869076783263	0.00963415669182873	0.137109791462463	FBgn0039277
7361.50953436335	-0.0955419852715911	0.114377065964776	-0.835324673401003	0.403534928913276	0.925995143480443	FBgn0039302
110.276894056925	0.153007469478736	0.34503112931971	0.443459898184889	0.657433119137542	0.991581886082641	FBgn0039461
2607.39640804296	0.00663013153610906	0.109062490308568	0.0607920424093614	0.951524827838682	0.996125310616291	FBgn0037894
1.50388776244682	0.137047473114578	2.49786296402096	0.0548658893976971	0.956245307244698	NA	FBgn0039799
8.60310954585341	0.650287028426864	1.19424864037348	0.544515611274635	0.586086708592918	NA	FBgn0039817
1674.40090110402	-0.080824309774783	0.147372376824256	-0.548435951950259	0.583392596015424	0.986252195121493	FBgn0051224
178.081734330995	0.0341955283791795	0.291259736630179	0.117405614572118	0.906538635059598	0.996125310616291	FBgn0054008
3387.22215232568	0.133723826080889	0.882046510280787	0.151606320667059	0.879497447867474	0.996125310616291	FBgn0013276
1308.42144741355	0.083958901358792	0.146444344537836	0.573316106018011	0.566430682162871	0.982497665959179	FBgn0039714
131.803755644251	0.106271270111877	0.320916973171523	0.331148798586845	0.740532093059496	0.996125310616291	FBgn0037802
7.48479192982437	-0.0445063978518569	1.19774239595871	-0.037158572663058	0.970358570008713	NA	FBgn0051230
149.243149605893	0.498748351187207	0.380033979098288	1.31237830988322	0.189392521568783	0.753596345602101	FBgn0039328
240.677742456903	-0.828370017332139	0.376028865486197	-2.20294262851623	0.0275987925626552	0.277108600088546	FBgn0038204
10.5912652699902	0.706076885565429	1.03067952739724	0.685059581370046	0.493306324182387	NA	FBgn0285912
633.91853000957	0.317508201815525	0.178905683204575	1.77472395582012	0.0759434778103501	0.498376289278597	FBgn0051116
12.3967540636364	-0.201599920158801	1.02061509180571	-0.19752786508587	0.843414477791554	NA	FBgn0263835
1464.01229176864	0.100921793239335	0.144188854230541	0.699927839623253	0.483972370307232	0.955376977424262	FBgn0266672
2.25805622670598	-0.203379571484149	2.55078498806506	-0.0797321500776221	0.93645028878001	NA	FBgn0002735
2164.24015747496	0.0541819128841355	0.132766850960349	0.408098199906219	0.683201581547301	0.995746059128924	FBgn0017550
38.819034737808	-0.419912301641929	0.674957604298502	-0.622131373833995	0.533855486579132	0.975304124171551	FBti0059750
352.884845172154	-0.224749256241155	0.198285950499719	-1.13346031665251	0.257020996879653	0.836477002352078	FBgn0037679
6.40189895352336	-0.52237994352214	1.32653045451872	-0.393794158093164	0.693733017819992	NA	FBgn0037837
504.046057298605	0.357874129552995	0.199449377382388	1.79431058772809	0.0727636091104619	0.488546886673443	FBgn0040609
1.97499844728677	-0.603313516123967	2.56239287545747	-0.235449263812153	0.813860053569537	NA	FBgn0038113
458.395722353555	-0.177118196826576	0.18476416627041	-0.958617682215264	0.337751381421329	0.901114259301313	FBgn0014931
369.093019820892	0.442365377616651	0.370284964321152	1.19466200424218	0.23221911323743	0.811012940505333	FBgn0267408
133.768987561448	0.289303386804895	0.339063206840994	0.85324323302518	0.393524432991926	0.919813010392033	FBgn0038115
2097.80948353673	0.164567358269957	0.138663790103218	1.18680845336376	0.235303183688065	0.814354259908988	FBgn0038745
1383.19653571485	0.00346871775542266	0.145169620262729	0.0238942400561836	0.980936968742009	0.996125310616291	FBgn0038321
1301.79739427897	-0.101376309713271	0.130416091713363	-0.777329763385962	0.436964239355733	0.937360027521989	FBgn0266538
8357.80291467646	-0.0807616184822051	0.124408850102518	-0.649162968837458	0.516233044517437	0.965797522148737	FBgn0263594
91.1114629899864	-0.0871035396277026	0.373206527652519	-0.233392326162103	0.815456771494081	0.996125310616291	FBgn0083984
4.53235922701472	0.137248941954022	1.61440762250748	0.0850150482694378	0.932249427232791	NA	FBgn0039378
60.8866603323125	-0.899093836525284	0.742544378464506	-1.21082841995855	0.22596117062859	0.803137727367461	FBgn0015568
939.666332637967	0.9419372537786	0.16469152502554	5.71940331254159	1.06898782791838e-08	1.75129786811361e-06	FBgn0038881
3214.40899035261	0.0396778867109524	0.132586434157859	0.29926053116197	0.76474126694926	0.996125310616291	FBgn0259139
228.662831945182	-0.0635792172612465	0.267062444923825	-0.238068730627331	0.811827786897174	0.996125310616291	FBgn0262112
5.93815261871029	-0.0854232026231209	1.45986438996121	-0.0585144779272208	0.953338830536113	NA	FBti0062737
415.628802304744	-0.034822938451379	0.185960458001954	-0.18725990904482	0.851456854861539	0.996125310616291	FBgn0039258
25.8292842610038	0.764148539614482	0.857777793874493	0.890846726356604	0.373011403611577	0.913834091161458	FBgn0039415
3.95578982139664	-0.190541180224125	1.90127103795744	-0.100217789268397	0.92017142332032	NA	FBgn0039325
2.84856066649236	2.29813626994472	2.24109891093608	1.02545062100129	0.305150613315386	NA	FBgn0264427
1.40674546181131	-3.8635167032116	3.44127599237047	-1.12269888023432	0.261565403735162	NA	FBgn0004841
1449.81420976315	-0.126939037294226	0.140126813678763	-0.90588684607666	0.364995747315724	0.912993426834653	FBgn0002924
100.985465120824	0.696597283086764	0.438283929760111	1.58937445748476	0.111975877720164	0.604604238461605	FBgn0039008
519.148707231875	-0.163255510003367	0.185243356976969	-0.881302912382791	0.378153890188364	0.913834091161458	FBgn0259721
1476.4604818447	0.309238709443071	0.138098842296286	2.23925634930096	0.0251392412986183	0.260376367504805	FBgn0051211
54.8627504634384	0.183621122533236	0.473924689253337	0.387447893509259	0.698424653204325	0.996125310616291	FBgn0283548
3.55024879027822	-2.53500824582931	2.69257731079949	-0.941480207703526	0.346458827354303	NA	FBgn0038717
50.4745224979129	0.244094672466021	0.511303831511276	0.477396525163019	0.633079788122164	0.990211515424072	FBtr0445469_df_nrg
21.301236978237	-0.175497423405853	0.869605401022053	-0.201812710914157	0.840063144135462	0.996125310616291	FBti0062734
67.4130168992815	-0.346498771500853	0.438834748972327	-0.789588272834572	0.429768259206808	0.935107710549073	FBgn0262962
1000.51807594558	-0.0523567153635704	0.146502784300155	-0.357376930504623	0.720809644778707	0.996125310616291	FBgn0038049
1371.7935828479	-0.0997056476543037	0.127875828551323	-0.779706757593263	0.435563500340937	0.937360027521989	FBgn0005777
1095.75198636597	-0.0481000469094305	0.153007728985319	-0.3143635111011	0.753244966298949	0.996125310616291	FBgn0261238
1.97750603203916	-0.576809767211593	2.56194089099202	-0.22514561879226	0.821865993205978	NA	FBgn0042101
2.97062105773154	-0.336884474591641	1.83270447417967	-0.183818220197467	0.85415606204316	NA	FBti0063301
2801.96020220386	0.189938628632293	0.116591013356538	1.62910179064535	0.10329147223355	0.581059971252485	FBgn0037891
2136.40250259414	-0.252409073490488	0.112747573426175	-2.2387095865594	0.0251748183674173	0.260376367504805	FBgn0039182
45.7019106869972	-0.669648566521349	0.536918000995528	-1.24720826137272	0.212321144505126	0.784586753367927	FBgn0262808
24.4494882644338	-0.0258813532495035	0.716882041516315	-0.0361026664787982	0.971200496172955	0.996125310616291	FBgn0085345
317.332613139396	0.0415327208694767	0.210852365605772	0.196975361173467	0.843846818973832	0.996125310616291	FBgn0267808
1555.38112826936	0.0712488943098044	0.126892792108647	0.561488900400272	0.574464294914621	0.984542607750833	FBgn0040080
104.780908671346	-0.135218536957986	0.341956086721143	-0.395426612389133	0.692528072171462	0.996125310616291	FBgn0037383
335.834463914447	0.0719032461368634	0.226389247336183	0.317608927910294	0.750781601067557	0.996125310616291	FBgn0037779
136.887771810234	0.273460796863952	0.302015271469416	0.905453540589073	0.365225162269654	0.912993426834653	FBgn0000533
4.22337858453141	-0.0175899046902842	1.588611418027	-0.0110725029989588	0.991165601324744	NA	FBgn0264563
174.689408693401	0.179324854424603	0.275767913332357	0.650274545205989	0.51551489641063	0.965786568788488	FBgn0263025
269.431763718095	-0.439848463234584	0.227094095859942	-1.93685556451391	0.0527630015084226	0.406307793446483	FBgn0264291
38.7944338057788	0.563314043684853	0.546055681753939	1.03160549831746	0.302256963604818	0.877973303679726	FBti0019286
303.54107156764	-0.0523605811332346	0.216228116372005	-0.242154359996144	0.808660558130219	0.996125310616291	FBgn0010340
5.69325407891361	2.2955442443515	1.74129118005767	1.31830004690857	0.187403225266346	NA	FBgn0039722
135.316955669253	-0.0705505851317944	0.301624760122777	-0.233901835854181	0.815061187937504	0.996125310616291	FBgn0038490
1681.46979128205	0.35529849575417	0.131203910474778	2.70798709023593	0.00676926555125249	0.108047521045598	FBgn0265276
540.076471923809	-0.123361918674895	0.174315487523919	-0.707693392177607	0.479135681763006	0.953393223394708	FBgn0014930
2203.21607248094	0.0893675600731713	0.116355077585615	0.768058961650502	0.442452156421347	0.940283289781056	FBgn0038809
271.742002122898	-0.0147934944112883	0.222920353328601	-0.0663622418966904	0.947089430509547	0.996125310616291	FBgn0038678
18.2992855499906	0.196863693744231	1.00154985056674	0.196559056578994	0.844172613587617	0.996125310616291	FBti0059756
339.477724239566	-0.138221704357089	0.212583741587923	-0.650198850225434	0.51556378366017	0.965786568788488	FBgn0037478
3.25058934039796	0.372924686970441	1.80942284731867	0.206101457999753	0.836711659902475	NA	FBgn0267708
676.168567385149	-0.132630270545796	0.156462557684323	-0.847680572967429	0.396615888406177	0.922414295443091	FBgn0038428
455.468373064153	-0.234135932105783	0.178376931917448	-1.31259086917214	0.189320848024186	0.753596345602101	FBgn0015270
931.794468247587	-0.0250203069167502	0.196952998054524	-0.127036943656088	0.898911158604982	0.996125310616291	FBgn0038853
892.302360930254	-0.199822010797063	0.144772330796874	-1.38025000839026	0.167509681381521	0.713486605142227	FBgn0038306
33.4772110056453	0.846655518178795	0.759925883977986	1.11412906972823	0.265223819220997	0.847882660932497	FBgn0046876
305.384857067011	-0.350764929385489	0.242752678947397	-1.44494771759655	0.148472571624501	0.681899245026328	FBgn0051320
9.4877979644676	-1.58603593447475	1.14043576593323	-1.39072798473387	0.164307928173123	NA	FBgn0051268
227.50336039687	-0.164988326864041	0.245709517460688	-0.671477151431214	0.501916610308086	0.9608205803544	FBgn0051184
3.95986882935281	-0.222070643484308	2.03304930170362	-0.109230328697991	0.913019805401989	NA	FBgn0038219
144.944264907003	1.67871877587886	0.416726170914337	4.02834977269508	5.61697346957634e-05	0.00281831014130447	FBgn0051225
4.2049943842916	-0.743937022092744	1.73122298855746	-0.429717619861685	0.667401064653108	NA	FBgn0038756
11.342518550294	0.33058720906044	1.0552333977582	0.313283497056443	0.754065286974889	NA	FBgn0037276
463.24651727144	-0.108506830182351	0.179812257610404	-0.603445124511201	0.546212610908676	0.976623437312349	FBgn0039870
4443.51773489963	0.27622826097454	0.146126500955246	1.89033651780344	0.0587129677660893	0.433604464009542	FBgn0003165
2.01079324513014	0.136083891854577	2.21559116025841	0.0614210303306613	0.951023904195809	NA	FBgn0039463
619.420182573353	-0.0112975716611225	0.172420375250111	-0.0655234141831228	0.947757264568478	0.996125310616291	FBgn0038760
5967.13668206312	0.0225878507312188	0.104990321212481	0.215142219495692	0.82965643812402	0.996125310616291	FBgn0002781
36.8075910226833	1.34804530088414	0.845647375415213	1.59409860430567	0.110913951487951	0.601558993310075	FBgn0039311
137.489598942057	0.0579783949205516	0.325730924126268	0.177994751576232	0.858727097560637	0.996125310616291	FBgn0038034
184.802993836112	-0.324814208284517	0.262968040511006	-1.23518511091055	0.216761619239334	0.790457265336601	FBgn0053970
306.654348231043	0.0478797322490836	0.220535265020153	0.217106920495043	0.82812502081907	0.996125310616291	FBgn0038332
1242.79887686824	0.133169028124546	0.166779246946537	0.798474813639342	0.424595003356221	0.933908687350651	FBgn0024957
118.803599046369	0.336927808696964	0.631414309718362	0.533608129418619	0.593612682635944	0.989053050619845	FBgn0038017
1323.72358586128	0.0638820105674397	0.128650473970628	0.496554801516119	0.619503033107876	0.990211515424072	FBgn0023212
39.1404794193019	-0.171584774075766	0.572513289665839	-0.299704438609479	0.764402612640254	0.996125310616291	FBgn0086057
1.25662478087098	0.756701355085202	3.0640096475192	0.246964416609416	0.804935762642337	NA	FBgn0263400
8.49551339843824	0.151388953418612	1.13173358882003	0.133767306117028	0.893586580737943	NA	FBti0061713
5356.37307448051	-0.111333236731023	0.10748081224008	-1.03584290452084	0.300275437765325	0.877278159690229	FBgn0027492
1.22005222570928	-1.867781983452	3.18172879959261	-0.587033685489208	0.557181083391485	NA	FBtr0445445_df_nrg
1368.72478260274	-0.0746886461380771	0.126193583934838	-0.591857714229303	0.553945871856783	0.979104754123542	FBgn0011289
14.0962174857611	-0.301716952318463	0.955905695324941	-0.315634642406749	0.752279840019495	NA	FBgn0263986
15.1991876959584	-1.14197314236086	0.890379925206651	-1.28256838460932	0.199643332400338	NA	FBti0019404
1103.28384679948	-0.0638310779919215	0.137750291264286	-0.4633825264983	0.643090201176522	0.990211515424072	FBgn0015269
1.47118246135623	-2.20315112891872	3.55078278995546	-0.620469135749741	0.534948967935185	NA	FBgn0038485
15.7222336030488	0.813780156995626	0.926617858571603	0.878226282245501	0.379820931810276	NA	FBgn0010399
38.2495066024928	-0.308936721512961	0.557513935603415	-0.554132734240247	0.579488009086942	0.985393819707263	FBgn0266750
13.1822681596674	-0.0140578491312301	0.955418613505809	-0.0147138112367795	0.988260500778043	NA	FBgn0039054
689.918464219347	-0.0334922412921752	0.157537234167077	-0.212598891108211	0.831639836440454	0.996125310616291	FBgn0286828
3679.40840581068	-0.0466429398808855	0.122763894398114	-0.379940210511945	0.703989797856707	0.996125310616291	FBgn0028734
94.6397771873319	0.545191343064086	0.431953380102108	1.26215320490191	0.206893663422811	0.777667832655941	FBgn0039789
28.2541158386521	-0.868940571078817	0.649986991102329	-1.33685840328152	0.181268860959625	0.735127685856197	FBgn0037849
2945.33963547304	0.0144514606870136	0.134701494731107	0.107285080361296	0.914562820371191	0.996125310616291	FBgn0011766
7.69412268691979	-0.520812176220025	1.2156841894937	-0.428410750687585	0.668352098986246	NA	FBgn0267430
1196.87336540865	-0.0183464109680136	0.148216566064364	-0.123781109326515	0.901488589345935	0.996125310616291	FBgn0051510
21.7259717840478	0.0418259804696661	0.777819553718969	0.0537733723325476	0.957115724616002	0.996125310616291	FBti0019447
4608.49444076777	0.129689222745937	0.115560247594803	1.12226501279813	0.261749777463541	0.842796621594119	FBgn0038535
421.087541487912	0.152804729752719	0.185366061995904	0.82434037874795	0.4097461814048	0.929361873855588	FBgn0260444
64.8005923676463	0.136750408733242	0.429841456096171	0.31814150727855	0.750377599707435	0.996125310616291	FBgn0038437
887.45547096164	0.103118817467689	0.140292867570441	0.735025374086915	0.462324040934099	0.948641792409981	FBgn0038369
7.6153645865241	-0.702168091418634	1.29749516748822	-0.541172028238023	0.588389015469103	NA	FBti0019461
6.58066183616524	-1.37326205075804	1.4355735850641	-0.956594677587855	0.338771876296009	NA	FBgn0037570
51.2313416898977	0.0213158109492179	0.50943013009892	0.0418424621745063	0.966624284716256	0.996125310616291	FBgn0263047
2031.14017673744	-0.1785105913346	0.149240661612964	-1.1961257033123	0.231647508592036	0.811012940505333	FBgn0011785
1957.33244373063	0.192318931000214	0.140117040151847	1.37255918903079	0.169889426451999	0.718461799383661	FBgn0037705
328.726565784478	-0.1942222512838	0.21222366696937	-0.915177152752864	0.360098636825167	0.912190094506858	FBgn0038454
1.30501085213106	3.90151966884383	4.3006724503008	0.907188286001866	0.364307237192952	NA	FBgn0038838
651.522123500901	-0.294419432268335	0.157749400940821	-1.86637432860227	0.0619890121722647	0.445755178146188	FBgn0260743
5.00288799985428	0.154867466675983	1.48648563730795	0.104183628007634	0.917023626220144	NA	FBgn0039879
378.402299978505	0.0699837474558608	0.196137538255997	0.356809553531352	0.721234383744703	0.996125310616291	FBgn0067629
2.73690141968815	-0.677124992382526	2.03995999482667	-0.331930525157215	0.739941720156551	NA	FBgn0017590
346.927901104115	-0.158505863588922	0.227336111653504	-0.697231348051336	0.485658023732325	0.956357440379973	FBgn0039726
6361.9253629814	-0.216029955861298	0.14965304676392	-1.44353864176309	0.14886879529939	0.681899245026328	FBgn0260634
775.901123675925	0.1289479174025	0.170517662681317	0.756214431835679	0.449520641391056	0.944586993471721	FBgn0037231
10.0243719538334	0.442273366311954	1.08408762480448	0.407968282445546	0.68329696092751	NA	FBti0059855
1.5214942053683	1.17268493530326	2.87337836587209	0.408120611344318	0.683185128619193	NA	FBti0061580
1.46208828389529	-2.19219929761545	3.02222355266663	-0.725359742392712	0.468231363614355	NA	FBgn0284081
73.1601315760013	0.867492854806362	0.449085935202134	1.93168564590183	0.0533983175245622	0.409509098548544	FBgn0037817
1.26049203494209	0.764831995284955	3.63637417749816	0.210328189001486	0.833411535681993	NA	FBgn0051253
51.1092660374015	-0.0350643566333037	0.476945986292607	-0.0735185065836609	0.941393517800348	0.996125310616291	FBgn0262858
598.110291035186	0.365835685318565	0.192066517969705	1.90473430343684	0.0568146175310766	0.424081891631231	FBgn0287598
799.195554566305	-0.131114359229484	0.163043834002465	-0.804166315345001	0.421300929759254	0.932898496551809	FBgn0004876
250.4319253317	0.922212969665582	1.6510731367006	0.558553675888928	0.576466362469906	0.984595043455316	FBgn0039685
3.2817391268519	0.3533555989907	1.85848090088721	0.190131412608013	0.849206155327257	NA	FBgn0039387
7114.39490987277	0.797812579826223	0.421627725075341	1.89222039343751	0.0584616222950616	0.432715448474931	FBgn0004117
1.89991175564426	-4.29580013894592	2.97867091994718	-1.44218688616401	0.149249659058011	NA	FBti0061722
1453.13004005359	-0.135647196652569	0.128719426232629	-1.05382070618789	0.291965011631975	0.870681373973925	FBgn0037811
10.7322917734695	0.220025082329569	1.05149794427725	0.209249179731687	0.834253722203136	NA	FBgn0262514
24.4550164378309	1.28886235038425	0.70787383966728	1.8207514929356	0.0686446408646444	0.467744935665544	FBgn0267216
2.16033201407007	-1.62609430761849	3.07434256027573	-0.528924241764605	0.596858004625703	NA	FBgn0038354
101.256135167518	1.11457566269742	0.461019532679721	2.41763219059035	0.0156218585973629	0.189374838402918	FBti0019311
2304.1585343704	-0.205380581470322	0.111336606099172	-1.84468153526596	0.0650838784337315	0.457139683487145	FBgn0037834
10.8940142166232	-0.240152471720164	1.04508199582947	-0.229792947040062	0.818252665533133	NA	FBgn0003248
633.872966941544	0.219984325734405	0.179077569010274	1.22843037768613	0.219285450147926	0.794860060784511	FBgn0000723
12.2199854646583	1.27531938848152	1.08458957849061	1.17585436350619	0.239653078075875	NA	FBgn0051030
2.06942140928483	1.71821030432355	2.62527034056529	0.654488902637577	0.512796874444999	NA	FBtr0309733_df_nrg
3.17530680343752	-2.3404094163948	2.36586803967644	-0.989239204023773	0.32254612145328	NA	FBgn0038199
741.088187731877	0.0475346750853298	0.15461955613659	0.307429902614246	0.758516170510221	0.996125310616291	FBgn0037313
1190.56952489595	0.0586839980008264	0.13782910688897	0.425773621591411	0.670272809937444	0.992816254184416	FBgn0037890
1020.97955678983	-0.131619963477251	0.153545924728685	-0.857202584241964	0.391332934532529	0.918965478243423	FBgn0039350
2.43487752802874	-1.85904051226011	2.13388150852831	-0.871201378722402	0.383644207262847	NA	FBgn0037546
608.127216689968	0.121280909586841	0.164722375139413	0.736274652937675	0.461563568479631	0.948641792409981	FBgn0015781
27.9835966303049	-1.4176925680738	0.669678661468976	-2.11697437837428	0.034262022357002	0.313939255204185	FBgn0053294
6.33726610866052	-1.29096120301295	1.33410030409938	-0.96766427460224	0.333212065677682	NA	FBgn0002522
448.366862848056	-0.0751536672824223	0.195189367225031	-0.385029514419087	0.700215548733014	0.996125310616291	FBgn0037737
10.6399687970209	-0.458938789704862	1.07872185620029	-0.425446825858741	0.670510976891986	NA	FBgn0051551
136.967058472975	0.26311492639779	0.308262228561496	0.853542542742309	0.393358506011221	0.919617284529785	FBgn0051514
138.777756095235	1.40171562140492	0.344194292959531	4.07245457021489	4.65202758473889e-05	0.00239868832468403	FBti0019380
825.147680360693	-0.00015073665934562	0.172631930908988	-0.000873167892822153	0.999303312907857	0.999571318445021	FBgn0039215
66.2270667349553	-0.670930114605143	0.522935561873241	-1.28300724510255	0.199489537800777	0.770748770184009	FBgn0264901
1118.95081984201	-0.0556424199394317	0.132720371024232	-0.419245512275374	0.675036713388025	0.993104327168283	FBgn0037943
1440.36809843128	0.0453760477857454	0.140064143353378	0.323966196482299	0.74596362651732	0.996125310616291	FBgn0038478
3288.80508462143	-0.0968180182052644	0.102745152626889	-0.942312271965293	0.346032787005905	0.903162512951224	FBgn0028684
1.67606405238014	-4.11409909229142	3.16258292558625	-1.30086678803174	0.19330405603511	NA	FBti0061679
1591.83144240575	0.0778109751356106	0.120018541291056	0.64832461966782	0.516775013655523	0.96625260051747	FBgn0051195
25.8531601380594	-0.247170592261759	0.67854851007434	-0.364263701993362	0.715661102231408	0.996125310616291	FBgn0267440
519.130002339314	-0.0197034149714342	0.181951691001126	-0.10828926548043	0.913766237448025	0.996125310616291	FBgn0028487
4674.87391372233	0.631567190420077	0.398337402435537	1.58550813094255	0.112850931007329	0.606478898674835	FBgn0002719
2.34552243788014	3.13795307403927	2.53374434635724	1.2384647561427	0.215543782424569	NA	FBgn0000279
573.031927136264	-0.0417124451765971	0.165523937176019	-0.25200249515718	0.801039135174914	0.996125310616291	FBgn0027841
722.571981282538	-0.224298007192389	0.170292886279807	-1.31713080970304	0.187794781275587	0.749985448463869	FBgn0261479
486.017529963323	-0.122767840548776	0.178337592447179	-0.688401356461836	0.491200069868117	0.959185438470275	FBgn0039696
42.8875578366912	-0.0248786800677313	0.571653056533961	-0.0435205930999047	0.965286549156798	0.996125310616291	FBgn0039827
915.856165546012	-0.0232226393141793	0.141130799578912	-0.164546926563641	0.869300608092452	0.996125310616291	FBgn0038331
1.23379141455966	-0.430632016979522	2.70903732096062	-0.158961271462595	0.873699386682748	NA	FBti0019358
12.9345975788886	-0.182486960117993	0.960053434265809	-0.190080003471419	0.849246439331316	NA	FBgn0051202
1.78385604511324	1.46355308050668	2.43358759101986	0.601397330388811	0.547575376345154	NA	FBti0061725
1642.27313683108	0.0543896472703289	0.127453901151016	0.426739760644003	0.669568886917996	0.992816254184416	FBgn0039261
102.245707960794	0.654758221391106	0.372401470298482	1.75820525323467	0.0787125917292253	0.508299457607819	FBgn0037630
563.020483852323	0.0579137903137599	0.172507436750314	0.335717644437461	0.737083798971191	0.996125310616291	FBgn0266744
123.089816663947	0.234843096733511	0.318593401150374	0.737124798836203	0.461046459641694	0.948629797155373	FBgn0267774
7.21972666000913	-0.580395831370936	1.3808540646649	-0.42031656075965	0.674254213414804	NA	FBgn0267337
861.066630692821	-0.144285541342767	0.145152666382579	-0.994026117043373	0.320210152662319	0.888994066791004	FBgn0037746
1158.2132785179	0.00653346018929819	0.133534672338174	0.0489270694636697	0.960977416378541	0.996125310616291	FBgn0038854
6.32352691981014	-1.59244349631081	1.36737177468935	-1.16460170217612	0.244180254482474	NA	FBgn0267200
395.472026846675	-0.0911564516795775	0.205392810204278	-0.443815202630101	0.657176196114404	0.991581886082641	FBgn0037656
21.369541231853	-0.112155745440851	0.806274849651924	-0.139103613971427	0.889368272457095	0.996125310616291	FBti0061080
3.44173174257149	-0.703294088363566	1.79836100824201	-0.39107503173185	0.695741775716485	NA	FBgn0039510
1012.45281799888	-0.121423919620824	0.140752926995715	-0.862674206586985	0.388316617798706	0.918876358207412	FBgn0037700
249.426420361896	0.448080754151234	0.267069837466096	1.6777662292475	0.0933927444548775	0.552018709828644	FBgn0038839
1.56601302255727	4.16454385235	4.02978543308252	1.03344059417188	0.301397757583325	NA	FBgn0039670
9.36573757322842	-0.795607733661906	1.10180897286837	-0.722092262137488	0.470237755236838	NA	FBgn0039872
14.1028040784696	-0.3068453741892	0.914439369755304	-0.335555734297955	0.737205909198541	NA	FBgn0263023
791.987492377058	0.0391994635663274	0.163434960868874	0.239847480355061	0.810448497065038	0.996125310616291	FBgn0037466
34.8441203999409	-0.452116556016448	0.588428819181066	-0.768345365282537	0.442282029716737	0.940283289781056	FBti0019320
45.1378109443431	-0.26629567321362	0.518820197754192	-0.513271600385509	0.607761346870217	0.990211515424072	FBgn0039101
1013.95334623666	0.270876768748801	0.172778604950475	1.56776800476219	0.116935284373643	0.613978834752086	FBgn0011655
406.659793488868	-0.318903755716961	0.192270165478455	-1.65862319264866	0.0971917453045203	0.562997725149688	FBgn0039274
196.361285648731	0.0275599539989949	0.265221727671728	0.103912881651637	0.917238484371991	0.996125310616291	FBgn0039731
61.3198338348155	0.152910361577988	0.510999667989454	0.299237692618508	0.764758691553484	0.996125310616291	FBti0019466
1456.2120265063	-0.0980793405487861	0.135314149598427	-0.724826936723595	0.468558208344122	0.949590298386683	FBgn0039250
2130.93588328564	0.161816449704036	0.11971702502106	1.35165779199382	0.176484813331743	0.729121715788803	FBgn0015513
13720.5112455795	0.302318789172552	0.117948746808441	2.56313693322697	0.0103731128172224	0.143644504098888	FBgn0017581
1415.46578385499	0.137278830785067	0.148052542040127	0.927230487861934	0.353806876541678	0.909469110078393	FBgn0020249
567.872505231052	0.0537731209440271	0.164282616520863	0.327320821172812	0.743425246017431	0.996125310616291	FBgn0267651
9.20343321807436	-0.0824837957368156	1.09383859133755	-0.0754076482490473	0.939890374115133	NA	FBgn0051139
548.67762865027	0.608435296984074	0.20136079325717	3.0216175013127	0.0025142803621176	0.0541406403604918	FBgn0040600
1512.61447108496	0.170712377105656	0.12527768503812	1.36267186812808	0.172985947674341	0.723295877626382	FBgn0024329
666.85965861201	0.0837931570784036	0.175054427740339	0.478669166841614	0.632174004024026	0.990211515424072	FBgn0039465
1722.55501755564	-0.0576403672603547	0.117114613046662	-0.492170581969896	0.622598759056955	0.990211515424072	FBgn0013343
331.359711173135	0.00544863232241108	0.21803367047033	0.0249898665222559	0.980063046429711	0.996125310616291	FBgn0261679
5.47071334262352	-0.395322470719023	1.45307320280768	-0.272059569989431	0.785576215847179	NA	FBgn0002940
855.992004531548	0.112697874385259	0.146453840528024	0.769511226055516	0.441589882816708	0.940054661606901	FBgn0027873
972.834665860306	0.281970968705786	0.149855094802467	1.88162417218759	0.0598870618517816	0.438818817982701	FBgn0038197
4.50721412126894	0.478117559128192	1.57642883479273	0.303291559108697	0.761667678296651	NA	FBgn0039346
5.99909252229944	-0.097014972928405	1.358502163623	-0.071413189854387	0.943068912426269	NA	FBgn0082958
3.01473227571753	-0.357549914927916	2.36170095019039	-0.151395084504282	0.879664066768785	NA	FBgn0039147
259.949201791633	0.545837719417824	0.332004827611176	1.6440656099648	0.10016265064515	0.573135661500565	FBgn0263449
32.2393783214133	-0.298524622425702	0.598424968411845	-0.498850546323216	0.617884675468924	0.990211515424072	FBgn0266372
15.3085879056728	0.483732545177603	0.886640017734925	0.545579418367988	0.58535507519373	NA	FBgn0038952
693.399724210968	0.0393669511395147	0.158002222215473	0.249154414333671	0.803241339713861	0.996125310616291	FBgn0000139
24.788100619822	0.0531924881165938	0.713907780929793	0.0745089065247558	0.940605454486002	0.996125310616291	FBtr0309656_df_nrg
27124.7465511825	-0.0363732641480409	0.0898170573700276	-0.404970561417867	0.68549915018333	0.996125310616291	FBgn0020238
3242.52674101692	-0.203048455049292	0.110980706081953	-1.82958337730661	0.0673122612355716	0.462627082902218	FBgn0038476
2049.45013960665	0.0365588717129611	0.130961520892405	0.279157354494968	0.780124069319911	0.996125310616291	FBgn0039341
32.7220371216156	0.950595686424887	0.596668967328791	1.59317098504482	0.111121838379777	0.602394500790372	FBgn0037850
2.4296506046389	-1.84596905788925	2.36201499375133	-0.781523005896546	0.434494951185816	NA	FBgn0039873
3622.88186405473	0.124999723021927	0.114255284805267	1.09403887299368	0.273937929592908	0.853548174384586	FBgn0037270
22.0382377686018	0.143045122425521	0.728542603572108	0.196344210653101	0.844340759675253	0.996125310616291	FBgn0038540
1.43402799419414	-3.88926326865687	3.33443582492756	-1.16639319898783	0.24345550699671	NA	FBgn0267692
1210.67538766767	-0.0185775685026175	0.136347442965698	-0.136251682455762	0.891622319388973	0.996125310616291	FBgn0038965
9.27078540157465	0.382694970296404	1.11579809972927	0.342978689773051	0.73161449196564	NA	FBgn0039609
1450.03697645529	0.0478993276222674	0.136632161617401	0.350571395894297	0.725909918961735	0.996125310616291	FBgn0003268
658.026610849298	-0.0341149149143798	0.169918111440585	-0.200772681765056	0.840876324754927	0.996125310616291	FBgn0260935
1000.1091913178	0.0767427881325646	0.144257531307995	0.531984621092094	0.594736646971755	0.989517969214418	FBgn0026566
406.809979947202	0.0984242357776014	0.189621922906505	0.519055150738717	0.603722282587785	0.990211515424072	FBgn0266700
5.41787810529193	-0.649570771314859	1.47802047985335	-0.439486989638539	0.660308707136762	NA	FBgn0262404
370.226311509958	0.00439017802373189	0.197500057231102	0.0222287430458553	0.982265489616913	0.996125310616291	FBgn0037540
1848.15294159341	0.633622699735135	0.155322038323213	4.07941272581433	4.51496159363551e-05	0.00238292005996168	FBgn0039529
267.827372557965	0.313824296249421	0.258518361040372	1.21393426364951	0.22477282753826	0.80246343169357	FBgn0044871
979.748695373974	0.0420669680210042	0.148289561548599	0.28368124891392	0.776654665843155	0.996125310616291	FBgn0039674
583.342011639213	0.805700007350467	0.178004205847926	4.52629758669186	6.00260380057056e-06	0.000456892067514177	FBgn0051522
7617.94042384309	0.0875153661635588	0.104986877405376	0.833583856634237	0.404515525684997	0.926618004710217	FBgn0283535
1174.31592561841	0.101567055466955	0.133902487855418	0.758515073869444	0.448142692478921	0.944545735578626	FBgn0023083
376.705317003445	0.265708764316445	0.19797895933618	1.34210607635964	0.179561603977764	0.732876541160436	FBgn0037902
308.702554128301	0.102654490452172	0.209112013476027	0.490906709498738	0.623492431357074	0.990211515424072	FBgn0051133
1.21095804824834	-1.85565487305156	3.13470373556844	-0.591971372604072	0.553869758446363	NA	FBgn0037395
546.371404664815	-0.233414086783931	0.169001993491763	-1.38113215093707	0.167238331677795	0.713410209117132	FBgn0004107
32.1721315426024	0.417740841021633	0.597050027933334	0.699674770081876	0.484130436206637	0.955376977424262	FBti0063150
2315.97516951772	0.0579099150662242	0.119926721373774	0.482877497215465	0.62918272050803	0.990211515424072	FBgn0250823
9.80225407800337	0.37058068837775	1.05880797856991	0.349998012744746	0.726340189045983	NA	FBgn0037812
62.2563202538565	-0.00558421787139957	0.529277502518746	-0.0105506428004689	0.991581961180407	0.997163738313359	FBgn0037950
16.0631424366145	0.131500088123846	0.992957911550867	0.132432690846343	0.894642058831178	NA	FBgn0004197
24.5332406491238	-0.803894359691656	0.873082864729259	-0.920753793445417	0.357178984018883	0.910740367655319	FBgn0037714
6.58761858698914	-1.66619364495156	1.34585617750636	-1.23801760752678	0.215709532163347	NA	RR48301_transposable_element
567.872505231052	0.0537731209440271	0.164282616520863	0.327320821172812	0.743425246017431	0.996125310616291	FBgn0267652
496.241750172195	-0.129899689132718	0.18221608752381	-0.7128881477918	0.475914973856256	0.952614661508412	FBgn0037844
13.1160798001679	-0.583101910029411	0.971310923824238	-0.600324670223646	0.548289880365163	NA	FBtr0309655_df_nrg
1.29377924803307	2.134541439343	3.07303449672768	0.694603800125239	0.487303630098306	NA	FBti0063802
516.321687578667	-0.103051607601912	0.171890643650466	-0.599518422954212	0.548827228500055	0.97683354343464	FBgn0261839
944.966804315047	0.770458977778964	0.22259456127313	3.46126595983443	0.000537641373069061	0.0166178710587561	FBtr0309704_df_nrg
6.84553126066257	-1.1789038365459	1.33236489522137	-0.884820547865028	0.376253425270006	NA	FBgn0267199
96.5492904474585	-0.0698046796838369	0.371842784291365	-0.187726325836513	0.851091192118594	0.996125310616291	FBgn0037883
1136.69434822854	-0.0361290907858504	0.13716383244027	-0.263401001146446	0.792241519039874	0.996125310616291	FBgn0039877
32.7636944017002	-0.33926096473066	0.593023975482558	-0.572086422736274	0.567263426899507	0.982497665959179	FBgn0014949
394.430791222163	0.206439977069947	0.197921799303564	1.04303809785661	0.29693064829181	0.872926175443263	FBgn0038206
8.57755684090465	0.484997687802098	1.14348203627462	0.424141064237603	0.67146293916851	NA	FBti0059759
186.13290030182	-0.105293060637191	0.26334438075529	-0.399830291936373	0.689281517846247	0.996125310616291	FBgn0039764
27.6427564076511	-0.586162638460591	0.659991000015175	-0.888137320731818	0.374466889571162	0.913834091161458	FBgn0038402
1.79545780732657	1.47428213429457	2.43111181628598	0.606423005481843	0.544233895668541	NA	FBgn0039286
664.944229894399	-0.36772498683302	0.177570864406473	-2.07086330329096	0.0383715723876835	0.332991544571049	FBgn0038183
9.31954163095008	0.538853241548864	1.07886558695843	0.499462813591096	0.617453377653107	NA	FBti0020295
182.936136410185	0.224316093613302	0.460458001954842	0.487158639139691	0.626145913677043	0.990211515424072	FBgn0038412
345.019105333078	0.0507278452111324	0.221364530280519	0.229159771652888	0.818744738193122	0.996125310616291	FBgn0038806
455.985535603792	-0.12038691193614	0.179356818808265	-0.671214580722663	0.502083841363495	0.9608205803544	FBgn0022943
9228.49290137583	0.0365732459112465	0.100344712850849	0.364476063284055	0.715502545102109	0.996125310616291	FBgn0005585
1.23379141455966	-0.430632016979522	2.70903732096062	-0.158961271462595	0.873699386682748	NA	FBtr0472827_df_nrg
432.737354862803	0.0705139247848281	0.188926565415232	0.373234566720933	0.708973871401435	0.996125310616291	FBgn0040212
1.25275752679987	0.750721466156166	3.06625321399842	0.244833486917807	0.806585364040375	NA	FBgn0053189
39.1041554118029	0.179251924494343	0.568425849722243	0.315347946582538	0.752497484536001	0.996125310616291	FBgn0040551
4321.76016211453	0.134646396819434	0.16902509226071	0.796605965531735	0.425679911706589	0.934916210458113	FBgn0261885
57.6924881606638	0.0598860545721641	0.449024694910284	0.133369178245596	0.893901419815029	0.996125310616291	FBgn0039494
111.477874118395	-0.0121295914683877	0.34090255570152	-0.0355808170561439	0.971616604407127	0.996125310616291	FBgn0267770
949.25442290314	-0.0422751017570245	0.138369136399668	-0.305524070302183	0.759967040342633	0.996125310616291	FBgn0037955
31.4432887681499	0.197568168969669	0.668399250089774	0.29558406737161	0.767547742617582	0.996125310616291	FBgn0011701
266.626699298751	-0.0695722753128936	0.227412745391624	-0.305929534393881	0.759658298175259	0.996125310616291	FBgn0086253
8.62897970657282	-0.980989277218268	1.21602177964597	-0.806720153897139	0.419827730074378	NA	FBgn0265161
1.70876935347073	-1.17037956928001	2.39246038068332	-0.489194963782736	0.624703674689687	NA	FBgn0038498
185.38488434069	0.200787706827584	0.278362702972021	0.721316845553717	0.47071459490847	0.950023980156527	FBgn0267819
4.69176993073392	-0.293071356264303	1.6515432743414	-0.177453028823101	0.859152557200431	NA	FBgn0019940
1510.40441697734	-0.0309939517998517	0.138498600359801	-0.22378530699468	0.822924363364494	0.996125310616291	FBgn0261987
956.339147639521	0.811626452401688	0.631439889377498	1.28535822024457	0.198667133909323	0.768632974174072	FBgn0039297
68.9309076594983	0.0636543818114773	0.412894138424517	0.154166348920243	0.877478574615342	0.996125310616291	FBti0019299
30.9875943972497	-0.193368438440844	0.658754814519545	-0.293536281145627	0.769112271835546	0.996125310616291	FBgn0038592
11.6021610514014	0.392756359538277	1.03004408377825	0.381300534339879	0.702980257204456	NA	FBtr0309683_df_nrg
35.562683990525	0.473819547271675	0.971896485039121	0.487520589451049	0.625889455490903	0.990211515424072	FBgn0038257
20.2972396213515	-1.41782255633487	0.791431453570546	-1.79146602013144	0.0732185427252123	0.489801735373495	FBti0019283
976.795716818583	0.0199492724988434	0.180523478168048	0.11050791122179	0.912006576051028	0.996125310616291	FBgn0264841
392.012365600245	0.150397650241782	0.198758445362731	0.756685583685811	0.449238253739532	0.944586993471721	FBgn0015240
19.0470639141692	-0.339730160677707	0.793108057835112	-0.428352930375015	0.668394188275197	0.992816254184416	FBgn0082923
1756.96998145615	-0.0295971415413426	0.142923452260893	-0.207083869533993	0.835944359301282	0.996125310616291	FBgn0261261
650.02246784267	-0.240182332396909	0.173108622651953	-1.38746602403401	0.165299704446459	0.709723097870847	FBgn0039109
11.6994624035773	-0.426823775880116	1.09350952635278	-0.390324698225278	0.696296462288077	NA	FBgn0027563
947.277389547469	0.0832556246256235	0.141092494889858	0.59007833613415	0.555138132108298	0.979104754123542	FBgn0004387
2054.15894997687	0.0357381478464281	0.130419696123487	0.274024161293779	0.784066054036599	0.996125310616291	FBgn0265068
2.94778769142022	-0.856960067485132	1.89819096334868	-0.451461462008717	0.65165699447494	NA	FBgn0038422
793.559047276584	0.156555938627465	0.156243044478724	1.00200261169888	0.316342331467216	0.888537354939088	FBgn0038195
8.07640749126686	-1.501889275634	1.23902250670701	-1.21215657302757	0.225452451408737	NA	FBgn0262477
546.574039349291	0.187576388551537	0.168001461141931	1.11651641168209	0.264201149183281	0.846548298456968	FBgn0039543
348.471993447459	-0.0621730937874806	0.216448057075014	-0.28724255891996	0.773926601382239	0.996125310616291	FBgn0020018
3.0031305135042	-0.36842948157497	2.36432303202469	-0.155828741074973	0.876168015256443	NA	FBgn0002869
32.3296006650025	0.402369307322922	0.661400706385871	0.608359355286467	0.542949162324434	0.976623437312349	FBgn0267435
1030.1421545476	-0.0586314590447424	0.134726846444385	-0.435187645165773	0.663426229658279	0.991726931682897	FBgn0014366
578.921988365262	0.0811110386020911	0.163079823288991	0.497370164906026	0.618928040800237	0.990211515424072	FBgn0037305
305.009131770603	0.143622127787081	0.215056616534968	0.66783403413086	0.504239538989405	0.9608205803544	FBgn0037670
25.1253586326487	2.96356035261016	0.897125144508337	3.30339682345467	0.000955211127373101	0.0255551768758232	FBgn0038469
162.561201086969	0.259960036840733	0.283677182149663	0.916393891361987	0.359460338120351	0.912051424259571	FBgn0037923
19.0691195231622	-0.341316168168827	0.775390031440016	-0.440186427899971	0.659802088768446	0.991581886082641	FBgn0264912
256.705796461479	0.128535147339564	0.229545235611742	0.559955631390106	0.57550970152912	0.984595043455316	FBgn0037708
78.0784161434883	0.048688262181127	0.401785223502318	0.121179822783717	0.90354860541678	0.996125310616291	FBgn0038589
1791.71358401359	-0.201705576054645	0.118784181964908	-1.69808448160407	0.0894918180551799	0.541875816423668	FBgn0040078
3705.78325770392	0.675542649579227	0.182181579075718	3.70807330250693	0.000208842207887814	0.0080577084967474	FBgn0266446
14.1077824541969	-1.64560432074393	0.925478096642101	-1.77811266059634	0.0753853534914109	NA	FBgn0038165
37.661652890432	-0.766039362049028	0.569979032204843	-1.34397814439904	0.178955454443518	0.731579313031978	FBgn0037668
5423.21593311781	0.193608573607867	0.113778081191956	1.70163331618529	0.0888241280228322	0.540273232360737	FBgn0266717
2196.9525331309	0.264893877755432	0.12201191323276	2.17104929131059	0.0299274465744334	0.291680082413874	FBgn0039026
16.0874786152177	-0.441251664067852	0.869464881674021	-0.507497971877012	0.611805459070931	NA	FBgn0039332
2045.26988086506	0.237388046310081	0.121235500532393	1.95807370999101	0.0502213641337022	0.394334626871574	FBgn0039635
3.66035252244578	-0.840407824508796	1.77404195113747	-0.473724887943009	0.635696103258918	NA	RR48332_transposable_element
451.983777818552	0.00536183755722515	0.204570441171028	0.026210226299226	0.979089659278347	0.996125310616291	FBgn0038755
49.2957935406404	0.0784859281162867	0.61353122111172	0.127924913053438	0.898208395258468	0.996125310616291	FBgn0260440
3.45933818549298	-0.256664436873917	1.7568124357218	-0.146096664421928	0.883845079571056	NA	FBgn0037666
513.328891497532	0.44058415397556	0.198758279752821	2.2166832723823	0.0266447426556416	0.269799118166492	FBgn0038744
1.1647094036253	-3.59110355517833	4.48973819175713	-0.799846984791088	0.423799457019791	NA	FBgn0267204
124.916355996929	0.406126959906086	0.340875316637557	1.19142378483776	0.233487260225415	0.811311375470114	FBgn0026315
27.3674802147654	-0.506958590696744	0.807329793570444	-0.627944855663882	0.530040065090887	0.973805887817455	FBgn0003651
25.3579091199341	0.284942451012253	0.693302669474965	0.410992865825886	0.681077765930221	0.994891142214283	FBgn0043853
36.4583604422179	0.150173310722346	0.580849973632987	0.258540617266574	0.795989706094114	0.996125310616291	FBti0019396
3.48584296055748	-0.717930325123281	1.89997527948414	-0.377862982153224	0.705532383146981	NA	FBgn0085391
85.6834859347731	-0.176651035741446	0.39418845433592	-0.448138533227834	0.654053220040558	0.991581886082641	FBgn0038170
4317.73451495832	0.0756009170749083	0.112111898935753	0.674334462198629	0.500098698943604	0.9608205803544	FBgn0005649
18.1122221557732	0.391619882818504	0.838367535750487	0.467121955608568	0.640412626743521	0.990211515424072	FBti0062875
24.2509132514354	0.879761616696592	0.852326460953815	1.03218855332976	0.301983796297459	0.87761950660937	FBgn0039536
43.9404857357495	0.431633353206619	0.527000041603392	0.819038556227395	0.412764416061388	0.929361873855588	FBgn0283562
7.8359269477175	-0.986291334127076	1.19436916056129	-0.825784327572196	0.408926446046106	NA	FBgn0037307
3080.38463546171	0.408582725939825	0.127595211421635	3.20217915223851	0.00136392144592397	0.0336885586279101	FBgn0262559
8.4806262941542	-0.0338312220209317	1.27023839113853	-0.0266337580858412	0.97875184774468	NA	FBgn0037326
6.61707533978658	1.33614019333688	1.47631642566949	0.905050008321185	0.365438894658497	NA	FBgn0039796
7.19820026067184	-4.72203427744809	1.94513199505722	-2.42761637228078	0.0151984100744741	NA	FBgn0038007
505.770868091977	-0.0342384844249795	0.187831655672684	-0.18228282289458	0.855360778197333	0.996125310616291	FBgn0037377
410.791155026406	-0.0997184766799681	0.198271207927812	-0.502939774877824	0.615006615402103	0.990211515424072	FBgn0037743
23.8987360199942	0.543912535388203	0.714390994734415	0.761365329906504	0.446438889537642	0.943203310996351	FBgn0267702
1419.53831220018	0.0483259211873863	0.156974476937836	0.307858462917663	0.758190033480899	0.996125310616291	FBgn0039431
294.229359862104	-0.0744032779311511	0.240177367625153	-0.309784717298063	0.756724674131702	0.996125310616291	FBgn0038475
21.6162909123403	0.41270535400143	0.742558845928679	0.555788078297393	0.578355736311091	0.984607825348361	FBgn0263117
1058.53450943857	0.0782560614928643	0.171250807601201	0.456967547125981	0.647694371781831	0.991381795541753	FBgn0039240
11.6979284214612	-0.0405619071774839	1.04023945250372	-0.0389928560004685	0.968896084369466	NA	FBti0020323
369.009111271098	0.278012407891382	0.384029170655838	0.723935651598021	0.469105241210003	0.949768427937271	FBgn0264904
299.656221466328	-0.112269008278004	0.222746781279315	-0.504020788238569	0.614246768786584	0.990211515424072	FBgn0037815
561.981600204278	-0.343145505939573	0.2060958521027	-1.66498016548426	0.0959167130218653	0.558092616745528	FBti0019405
58.6342539082431	0.867407725027504	0.548129043585988	1.58248816620393	0.113538171702553	0.607163339247038	FBgn0039804
1937.13656759819	0.00685149516717908	0.124362052859389	0.0550931333927545	0.956064266596779	0.996125310616291	FBgn0086134
667.344361819457	0.351189461061298	0.291425723255879	1.20507365354617	0.228174869646346	0.806881880308583	FBgn0027570
441.318846902594	-0.0728769037089169	0.205758639287857	-0.354186361074064	0.72319922424012	0.996125310616291	FBgn0037933
846.372004808189	0.0927278647604739	0.143714343956833	0.645223449569698	0.518782392030359	0.967280920110972	FBgn0037299
4855.62875335722	0.146598220110003	0.14939142019238	0.981302807893654	0.326443438490978	0.891001449047765	FBgn0037912
692.749554370122	0.0384883405950985	0.153029588609515	0.251509142413687	0.801420494699376	0.996125310616291	FBgn0037279
10376.6971959842	-0.0974466386821242	0.0969994265769386	-1.00461046132918	0.315084457923629	0.887583081497352	FBgn0038145
109.829457132559	-0.0785799833871291	0.362982011745043	-0.216484511200305	0.828610097191382	0.996125310616291	FBti0019415
64.2938833775909	-0.0101736079062604	0.456893749566249	-0.022266901037536	0.98223505147833	0.996125310616291	FBgn0267568
12.9090607825069	-0.540922589520003	0.992229165430479	-0.545158929374268	0.585644215823823	NA	FBgn0053293
11.3614694012771	-0.365629513935244	1.3328100487361	-0.274329799870558	0.783831185622419	NA	FBgn0266742
577.161250126479	-0.355416023078478	0.164350772133812	-2.16254550230591	0.0305761537422909	0.294723887587449	FBgn0038740
6.33126142795236	-1.58769129333212	1.36842971646681	-1.16022859941351	0.245955745842742	NA	FBgn0267138
3080.13957662803	0.565413983086195	0.106246780011013	5.32170464862643	1.02799377887538e-07	1.27802471020407e-05	FBgn0001297
6.81920079839548	-1.72492330513255	1.41508099735527	-1.21895729527593	0.222860401438006	NA	FBgn0039821
2753.48438747961	0.041598022961723	0.114086007159347	0.364619851263811	0.715395194418557	0.996125310616291	FBgn0028968
1.95080541165673	-1.43804766810511	2.28022069953669	-0.63066161463989	0.528261802531062	NA	FBgn0013767
5.19847956809932	-0.859838295065714	1.52745884666976	-0.562920760150349	0.573488843009382	NA	FBgn0040582
361.556958480726	-0.221449390346172	0.208221797040248	-1.06352645829566	0.287543273085152	0.865414615390505	FBgn0038390
25.4851069384409	-1.23404955022904	0.82105883468285	-1.50299771234507	0.132839633914066	0.65068998716283	FBgn0264827
478.966616832679	0.106422607106833	0.187007010236553	0.569083517094971	0.569299463666635	0.982497665959179	FBgn0003512
2.97971523519248	-0.343328793386828	1.83259258812336	-0.187345946726986	0.851389400393771	NA	FBgn0286880
434.87142691453	-0.170958704377315	0.188280733471828	-0.90799892917825	0.363878787408615	0.912993426834653	FBgn0024909
307.944743350251	-0.600063543580182	1.30108485274732	-0.461202466782326	0.644653352064976	0.991072596352709	FBgn0038450
1.27481313579287	0.713297189022333	3.05382999147235	0.233574623019021	0.815315230721664	NA	FBgn0051091
1.54181998692723	2.46976197457708	2.9721726189401	0.830961821947548	0.405995197230096	NA	FBgn0065105
177.535730910818	0.660925584293955	0.289389241155046	2.28386370431737	0.0223795423241526	0.241470298037554	FBgn0038866
13.985192853302	0.0421074514636541	0.892023837781027	0.0472044015868448	0.96235031947568	NA	FBti0019431
3.69228006621804	-0.425125434413471	1.72911901352221	-0.245862448500577	0.805788713436244	NA	FBgn0263484
3.87355053361231	-1.96455691069223	1.74705558477993	-1.12449593922891	0.260802692249075	NA	FBti0020335
53.8284394037154	0.241025097548185	0.478227072895138	0.503997182947096	0.614263356578871	0.990211515424072	FBgn0038894
225.404358682405	-0.0148854453275275	0.270613155223075	-0.0550063625519499	0.956133394885798	0.996125310616291	FBgn0039876
825.99003302425	-0.176285042679145	0.145373099510977	-1.21263867436378	0.225267995771499	0.802531741572761	FBgn0022344
251.923977205334	0.12849688239744	0.249934158550426	0.514122931986164	0.607166045431379	0.990211515424072	FBgn0038550
35.9305472659752	0.154082429170097	0.614987915349974	0.25054545841346	0.802165554659553	0.996125310616291	FBgn0038366
1105.12056833154	-0.395036665525033	0.135862435725399	-2.90762243011356	0.00364187755783271	0.0711151273902098	FBgn0038989
795.240990630148	0.0465702077454245	0.16284731469695	0.285974674080988	0.774897519023504	0.996125310616291	FBgn0026441
2.72471774547442	-0.113579678436104	1.98985115516762	-0.0570794846343856	0.954481878665112	NA	FBgn0085305
30.705557298858	0.0261813298883733	0.638017529372473	0.0410354397537072	0.96726764280842	0.996125310616291	FBgn0038980
1285.64704671242	0.150376319006505	0.136805928851156	1.09919445940178	0.271683254946405	0.852868097336156	FBgn0016119
190.819055703583	0.652416142812321	0.302919434289209	2.15376126111946	0.0312588991391905	0.296152262886031	FBgn0267751
685.603688516515	-0.154580123921872	0.15312724001228	-1.00948808265254	0.312740614172156	0.886785284331539	FBgn0010770
561.151876255225	-0.0729859299034008	0.166249447542648	-0.439014571069042	0.660650978337771	0.991581886082641	FBgn0039049
497.34857207801	-0.0882763011234644	0.187792254643813	-0.470074238636191	0.638301978648572	0.990211515424072	FBgn0038196
25.0055575756955	0.150706713759873	0.685073686965574	0.219986136713854	0.825881951551505	0.996125310616291	FBgn0016650
9.91945770396806	-0.424272621022301	1.59343869194422	-0.266262281170435	0.790037220101375	NA	FBgn0263384
19.7037878832793	0.66916591463	0.759233237165135	0.881370680146416	0.378117221691432	0.913834091161458	FBgn0083047
481.71678128402	0.226705249447502	0.174638437589221	1.29814061885248	0.194239018697001	0.761834717179461	FBgn0037354
519.441576083453	0.0286792701848353	0.185312443904658	0.154761707204027	0.877009180640766	0.996125310616291	FBgn0038461
68.0613031349924	-0.390192464646401	0.437438691081998	-0.891993489833435	0.372396421846461	0.913834091161458	FBgn0039655
1951.46015515462	-0.393178575810393	0.172387526705248	-2.28078320586766	0.0225612786417132	0.242495818176877	FBgn0000246
21.2141565365491	1.4226106323638	1.08227104439278	1.31446797891739	0.188688767066691	0.752059985219982	FBgn0026563
32.6449567936193	0.0370935687111418	0.636518834143773	0.0582756812860676	0.953529038109669	0.996125310616291	FBgn0051274
29.6984751246669	1.6641876042587	0.672419465813697	2.47492478856908	0.0133264236750682	0.168675740384998	FBgn0038139
17885.2903278161	0.0572466338430217	0.0974778988145594	0.587278085999032	0.557016956321965	0.979542212759401	FBgn0039830
430.471316874912	-0.0247440589263962	0.19308753479783	-0.128149437260692	0.898030713262156	0.996125310616291	FBgn0037848
1754.02933261078	0.0194229746951065	0.115577595264272	0.168051382715614	0.866542856271055	0.996125310616291	FBgn0038870
710.180515925121	0.164377948625913	0.164897703949142	0.996848013581865	0.318838288717068	0.888994066791004	FBgn0086768
4.28859334139465	0.654953971503281	1.59285491356281	0.41118244099101	0.680938762624874	NA	FBti0061703
241.133006804491	-0.274827445900879	0.232407488249479	-1.18252405708144	0.236997825738706	0.816934279787547	FBti0019365
907.584243142899	0.0783899710022048	0.140608202654919	0.557506386697721	0.577181496686126	0.984607825348361	FBgn0064126
2.24838013724464	0.493753951240404	2.46087975629214	0.200641234086282	0.840979113503524	NA	FBgn0004110
212.211924256524	-0.232456552959624	0.250144855897374	-0.929287760588581	0.352739976476133	0.908791896227907	FBgn0039403
750.344869041539	-0.0933210185227099	0.15668726063948	-0.595587785132265	0.551450638729682	0.978617160467313	FBgn0085346
12.8110191141004	0.423166767282543	1.03166493819087	0.410178490726465	0.681675018085421	NA	FBgn0262823
8084.44681928189	0.114450429710517	0.103997117048886	1.1005154081023	0.271107619994982	0.85208515733816	FBgn0285925
2385.87661197828	0.55031429492618	0.206103948940493	2.67008127575988	0.00758328886304792	0.116872478083531	FBgn0063649
117.874778787624	0.129042829112386	0.38173565156084	0.338042382430764	0.735331249238546	0.996125310616291	FBgn0053099
1690.3407019824	0.105505968888645	0.13741587494159	0.767785883061116	0.442614402769803	0.940283289781056	FBgn0038286
616.714560893255	0.000594991360892291	0.19502780854122	0.00305080267959088	0.997565815419886	0.998994353238441	FBgn0027494
172.065452252167	-0.133044658309835	0.275382238721743	-0.483127230453917	0.629005400455593	0.990211515424072	FBgn0039272
6.62366193249513	1.32187379469561	1.30401208035342	1.01369750680327	0.310727114113505	NA	FBgn0040682
112.85268604358	-1.29406142349836	0.546728523135318	-2.36691770913528	0.0179369205399098	0.207975340850829	FBgn0039232
2.64498604244248	-3.18203020026071	2.44961876735811	-1.29898996638261	0.193947372561835	NA	FBgn0250821
139.023895824613	-0.134616732438714	0.313509889301063	-0.429385920612671	0.667642398194022	0.992816254184416	FBgn0003480
29.8039500512083	0.0698453873758567	0.650978382464483	0.107292944370034	0.91455658180939	0.996125310616291	FBgn0283560
69.4277294535173	0.044833023854253	0.419651516993369	0.106833937299842	0.914920723467262	0.996125310616291	FBgn0039734
142.476149377566	0.0124525602706687	0.30275319904054	0.0411310609107759	0.967191412522704	0.996125310616291	FBgn0051388
571.178027301093	-0.327521573131718	0.174298386562888	-1.87908551301217	0.0602328179120142	0.44009854888992	FBgn0264816
829.311928114709	0.0296564847468821	0.146343452424441	0.202649891440781	0.83940869124822	0.996125310616291	FBgn0038303
128.13088702776	-0.139767213377358	0.315825738910789	-0.442545353837796	0.658094618431315	0.991581886082641	FBgn0051441
181.772733273306	-0.156458309841419	0.274471746539598	-0.570034299755682	0.568654434557887	0.982497665959179	FBgn0038652
13.8781945264543	-0.609915364712099	1.24119599736461	-0.491393273912511	0.623148320529742	NA	FBgn0039611
385.689067584589	-0.0827542277206565	0.208745697624119	-0.396435608793573	0.691783701335359	0.996125310616291	FBgn0266170
1062.00289704931	0.0498518828638317	0.139170317413271	0.35820772554391	0.720187866186519	0.996125310616291	FBgn0000447
13023.5368616705	0.124960959290635	0.110180178644367	1.13415099547058	0.256731215745432	0.836477002352078	FBgn0039300
13.9147511730489	-0.159372966402878	0.898734000385679	-0.17733051863453	0.85924878024953	NA	FBgn0263022
14.1736318254052	-0.432788721480415	1.05894024133684	-0.408699853481862	0.682759941323988	NA	FBgn0039022
14.2461423213835	-0.888331024499559	0.89336026335561	-0.994370424718512	0.320042561206274	NA	FBgn0039098
569.852456489409	-0.127316716026097	0.17067363504706	-0.745965924912729	0.455687999363461	0.946974306053391	FBgn0039626
464.187026630052	-0.159906589522071	0.205309817586594	-0.778855056235322	0.436065101457882	0.937360027521989	FBgn0010768
161.712174554921	-0.075232491146909	0.345378217037508	-0.217826392736108	0.827564379860462	0.996125310616291	FBgn0039848
7.72160106462055	-0.129419837081878	1.20031807667033	-0.10782128470554	0.914137458563212	NA	FBti0019296
11.4833180386312	-0.938758668313325	1.05042426641822	-0.893694765367847	0.37148522689839	NA	FBti0063889
111.055429869612	0.118785858301533	0.344556495387219	0.344750018913557	0.730282311061778	0.996125310616291	FBgn0037602
414.2105015118	0.0121051618843718	0.189674819933622	0.0638206056481725	0.949113070769732	0.996125310616291	FBgn0039690
23.6785438169161	0.583863371196859	0.70336887156972	0.830095551277158	0.406484762160792	0.92781521172747	FBgn0051516
2.80753894525916	1.56602665318407	1.96451915846008	0.797155195173368	0.425360903777703	NA	FBgn0038073
2.42191609649668	-1.86024832168455	2.36373132042603	-0.786996519278371	0.431283903744481	NA	FBgn0262982
17.0990994516027	-1.38287561433522	0.850188796371866	-1.62655120866867	0.103832449023784	0.582054745554672	FBgn0265418
161.00194429047	-0.199646759370896	0.286693541806841	-0.696376898177245	0.486192826744979	0.95660442499909	FBgn0051495
734.219318462481	0.169963669224096	0.165362949984478	1.02782194705676	0.304033590499506	0.879847177343245	FBgn0015402
16554.7118300554	0.802358558979645	0.472650487677127	1.69757268827308	0.0895884412291991	0.541875816423668	FBgn0002773
3.74239596491219	-0.0445198141312026	1.64309354913332	-0.0270951183240208	0.978383868345896	NA	FBti0020372
30.1260727092846	-0.116886275038315	0.617896740654904	-0.189167974756475	0.849961166909517	0.996125310616291	FBtr0309673_df_nrg
993.693343607746	-0.0730051347102824	0.136646155763635	-0.534264094751145	0.593158829938951	0.989053050619845	FBgn0026634
350.093669355898	0.0256293391035414	0.2179948801589	0.117568536861324	0.90640953595352	0.996125310616291	FBgn0051217
559.701943894678	0.0469943758987294	0.18339409409689	0.256248033123147	0.797759321347175	0.996125310616291	FBgn0039379
26.107363961892	-0.207908460385129	0.69731766312129	-0.298154587759189	0.765585180031176	0.996125310616291	FBgn0038361
1570.50143453317	0.0733704498693842	0.125243290377394	0.585823397391571	0.557994198836028	0.9798174969831	FBgn0262127
57.5361510451302	0.123869418481554	0.467042071468882	0.26522111400366	0.790839130531954	0.996125310616291	FBgn0051019
21.3113518367255	0.175938222976891	0.748111799536289	0.235176377495911	0.814071839894881	0.996125310616291	FBgn0001321
6.15657755326665	-0.687733607274397	1.39686258044128	-0.492341635393466	0.622477851467003	NA	FBti0019398
834.048812261665	-0.0404415400484181	0.144629570250106	-0.27962151846599	0.779767896064099	0.996125310616291	FBgn0025781
115.177534443207	-0.0403817510971517	0.32437314364688	-0.124491659954167	0.900926003404592	0.996125310616291	FBgn0286030
391.947110961973	-0.237786079024209	0.190689092438416	-1.2469831178257	0.212403687805161	0.784586753367927	FBgn0038275
233.90867192687	-0.199833413273707	0.238498579037576	-0.837880938662625	0.402097575163502	0.925277453447914	FBgn0039254
16.3763820238047	0.548810592250395	0.825202156076518	0.665061995062826	0.506010841515397	0.9608205803544	FBti0019337
2.84077345600545	-4.87649353553133	2.58810691859132	-1.88419323038847	0.0595388429150264	NA	FBgn0038568
756.435587193095	0.292884951527373	0.147737664425778	1.98246637149536	0.0474270675509321	0.380675365012467	FBgn0039265
552.701319498497	0.043802413646991	0.166213911971132	0.263530369555339	0.792141819029602	0.996125310616291	FBgn0263738
247.209104178219	0.152902085975851	0.253974293603232	0.602037646434879	0.547149078382351	0.976623437312349	FBgn0037680
1271.39931353447	-0.0051870920468184	0.155599876310759	-0.0333360936383967	0.973406571184342	0.996125310616291	FBgn0243511
322.680333785352	0.538924960475637	1.29484827983798	0.416207032798522	0.677258513944479	0.993349018129834	FBgn0039682
509.026062150371	0.108109194914551	0.235375569738946	0.459305080108586	0.646015100197174	0.991381795541753	FBgn0020385
19.3421310550047	-0.144689224065739	0.814652521959535	-0.177608514262877	0.859030437446693	0.996125310616291	FBti0061784
1.76102267880192	0.545277888783527	2.75468549646482	0.197945605581218	0.843087621974465	NA	FBgn0000036
619.586503534944	0.360988016866277	0.160774150530762	2.2453112995749	0.0247481551482446	0.257348613339878	FBgn0037689
235.35295762533	-0.050118877302747	0.245033704229649	-0.204538708094519	0.837932546618096	0.996125310616291	FBgn0038313
710.755063190374	0.0402865684256374	0.163593589275894	0.246260068037847	0.805480919296722	0.996125310616291	FBgn0267649
16.4657371139533	-0.0290796778774922	0.82135749717294	-0.0354044103543008	0.971757267964115	0.996125310616291	FBgn0267108
219.654756339407	-1.49477696012726	1.73023937726149	-0.863913386651214	0.38763547243285	0.918876358207412	FBgn0038914
5901.61744307788	0.142059643723323	0.109696807162692	1.29502077040979	0.195313064453856	0.763858674094045	FBgn0260745
68.7770731520739	-0.218952131764009	0.506509137685548	-0.432276765557465	0.665540271868293	0.992495471563961	FBgn0038828
2.70575163323421	-0.661083240947614	1.96372805763392	-0.336647041517626	0.73638298995397	NA	FBgn0038414
28.5880136272328	0.741650224588755	0.639556525257074	1.15963201890661	0.246198658924066	0.827528526381967	FBgn0267682
145.597124402643	0.0213872512038242	0.307628679104519	0.0695229432641997	0.944573370751425	0.996125310616291	FBgn0037773
524.174094864802	-0.351988929447242	0.190283350696753	-1.84981464830411	0.064340268865185	0.454640331775772	FBti0019468
1.91887786788447	-2.65919669315409	2.69232989075553	-0.987693485216945	0.32330278607265	NA	FBgn0038642
4.32825539330913	1.01544602064657	1.58379873144503	0.641145873200754	0.521427912369519	NA	FBgn0083950
2.46758282911932	-0.430475786527587	2.00289061271422	-0.214927257532167	0.829824033026833	NA	FBti0020328
1074.15536782584	0.0215005560808365	0.174492217685978	0.123217851007715	0.901934590224558	0.996125310616291	FBgn0000247
28.4373484753797	1.16968194072949	0.687101064433207	1.70234336879446	0.0886910193886843	0.540273232360737	FBti0019429
1.81055666549567	2.73800841681416	2.74506226536321	0.99743035025542	0.318555665638913	NA	FBti0064286
1.56638318067262	2.46384517340707	3.47862799262928	0.708280729824405	0.478770941437702	NA	FBgn0004577
85.8290766463171	0.0498121814107574	0.411128765491326	0.121159562628094	0.903564652446691	0.996125310616291	FBgn0266408
481.743593177324	0.0718474934641469	0.229856902102428	0.312574879444475	0.754603665739973	0.996125310616291	FBgn0003510
110.578298595496	0.147198854036977	0.330086913039118	0.445939685041475	0.655640814854342	0.991581886082641	FBgn0038619
878.069573279771	0.126882883447662	0.152323078788117	0.832985286649551	0.404853027370966	0.926904095679339	FBgn0038976
7.86707673417144	-0.991194430399242	1.19849011663636	-0.827035965203528	0.408216676851222	NA	FBti0019386
7576.83156124004	0.100968229744277	0.160509524698058	0.629048213395516	0.529317492445319	0.973805887817455	FBgn0043884
75.5463598182427	-0.74891966896527	0.479948473445211	-1.56041681639136	0.118661413414754	0.619487384521018	FBgn0262364
56.1861064829053	1.55098749578214	0.544304645572298	2.84948421513358	0.00437901786107585	0.08045456625218	FBgn0038957
58.8029284227736	-0.380920465711828	0.483867648719908	-0.787241029069766	0.431140783375288	0.935524128791273	FBgn0038247
1206.30917820482	0.0938020689517819	0.197161307415627	0.475763070256184	0.634243182309343	0.990211515424072	FBgn0037213
49.7969220050677	-0.0169034028674933	0.549393172679069	-0.0307674061275013	0.975455034249569	0.996125310616291	FBgn0286041
1045.70044122506	0.0669378336031884	0.142973507831404	0.468183474116912	0.63965338912458	0.990211515424072	FBgn0038827
1332.38156669855	0.107613104901415	0.133301635325647	0.807290207944737	0.419499304208339	0.931311974029226	FBgn0243512
8.03429055694468	0.119946900092959	1.61991333555924	0.0740452575208599	0.940974373780064	NA	FBgn0085320
1591.54162477053	0.35608586800676	0.128955221015005	2.76131408409844	0.00575692830042871	0.0967181242544997	FBgn0020626
6.08055405276545	0.633090694130572	1.43145530951173	0.442270666729035	0.658293354744089	NA	FBgn0054027
3078.71154736733	0.236217355772256	0.152719273394086	1.54674227111274	0.121925405647794	0.626679314135886	FBgn0038108
5.23641179257974	-0.27480792344076	1.44462513163737	-0.190227843488565	0.84913059351781	NA	RR48372_transposable_element
816.492804003023	0.0989814020060637	0.178897306248753	0.553286151041493	0.580067482646565	0.985630229815098	FBgn0266418
1.9796434586762	0.166026056726872	2.63776945386258	0.0629418376514117	0.949812819244387	NA	FBgn0039315
5477.65637737634	0.153515593582195	0.108900471104681	1.40968713932035	0.158632083849806	0.699101409878407	FBgn0267385
1598.87674325142	-0.0582788396535043	0.136130760374236	-0.428109264161094	0.668571572301428	0.992816254184416	FBgn0037443
1027.72975763215	0.138893865603606	0.137980473777939	1.00661971799819	0.314117555183699	0.886946173604423	FBgn0038747
410.107278530967	0.041506091357717	0.187250111085852	0.221661237566299	0.824577607385561	0.996125310616291	FBgn0039638
1037.82237348496	-0.231184824733588	0.137096415399392	-1.68629372299849	0.0917392394637646	0.547450853525366	FBgn0004901
69.6167718701415	0.0341417953893056	0.413361902633444	0.0825954089426123	0.934173251936036	0.996125310616291	FBgn0051054
1029.27530585831	-0.0314573082990805	0.134270544554988	-0.2342830171974	0.814765269390356	0.996125310616291	FBgn0038376
372.595028482271	-0.0109903562799205	0.194856569316124	-0.0564022876852073	0.955021334549156	0.996125310616291	FBgn0039705
45.4159533349936	0.113765461318573	0.751785258457379	0.151327071179892	0.879717715466342	0.996125310616291	FBti0019353
314.797763590762	-0.118733038409026	0.207960474965373	-0.570940407925095	0.568040038721536	0.982497665959179	FBgn0038057
2074.78167438426	0.0876454591050631	0.139459836518591	0.628463802145497	0.529700152309045	0.973805887817455	FBgn0023097
127.546343556331	-0.194706331193446	0.344693979697179	-0.564867223281646	0.572164079089874	0.984083601234965	FBgn0083986
1597.59780921671	-0.324831034651012	0.121413787538138	-2.67540483858949	0.00746390593135551	0.115350336278918	FBgn0037376
8604.0088962727	0.193328725695805	0.0980070881554904	1.97259942453433	0.0485412186328724	0.386292813145953	FBgn0037249
31.0622366959116	-0.700975669858575	0.609692874230583	-1.14971930866535	0.250259498986044	0.830413266356716	FBgn0085306
149.454406630132	-0.0836697381759268	0.287755340016707	-0.290766934754605	0.77122957546549	0.996125310616291	FBgn0039531
952.763655375514	-0.00495970882852746	0.182825035032614	-0.0271281710824927	0.978357505750799	0.996125310616291	FBgn0039883
94.657631530606	0.889133753796837	0.377520933569917	2.35519059933711	0.0185132070889506	0.213503780231347	FBgn0054034
8.64950133344968	-0.431320217714861	1.1400109501715	-0.378347433987344	0.705172512419153	NA	FBti0019407
6.70236733054614	-0.626676125847758	1.33091238373615	-0.470862044343254	0.637739254249643	NA	FBgn0010401
177.254099819813	1.13945344575642	0.285646443636244	3.98903424545155	6.63428444175793e-05	0.00321346357657271	FBgn0003129
949.84323338355	0.135197829749575	0.159266490166212	0.848878063480154	0.39594914642489	0.921480347861237	FBgn0039767
4024.19293348255	0.151749559645919	0.109554658273212	1.38514931302583	0.166006815808881	0.711776085734324	FBgn0264491
2.51460923106068	0.739518695477647	2.04115065997429	0.362304806783327	0.717124266546889	NA	FBgn0262383
121.002170105962	0.0738366108957927	0.323584715334328	0.228183246602068	0.819503785181557	0.996125310616291	FBgn0002354
155.659687413234	0.0852462077900323	0.301599978184895	0.282646597997339	0.777447756132187	0.996125310616291	FBgn0038143
2.93268883325112	-1.43832702223435	1.92186702783827	-0.748400904641247	0.454218377044316	NA	FBgn0038727
736.672664806231	-0.18418585861628	0.153920561316797	-1.19662933295306	0.231451062072875	0.811012940505333	FBgn0263755
4.22646808128419	-0.371036149919105	1.57122302067314	-0.23614480251196	0.81332030945739	NA	FBgn0039648
42.919311067666	0.111936663302273	0.602849600578481	0.185679252660798	0.852696299352745	0.996125310616291	FBgn0004777
3.45992009749338	-0.713769131470805	1.82041939839353	-0.392090488653705	0.694991354972335	NA	FBti0020386
3850.90497449516	-0.0341769986886465	0.125851654273728	-0.271565748466933	0.785955938732869	0.996125310616291	FBgn0001139
77.0102830370652	0.127592377472514	0.397045812794761	0.321354295551957	0.747941914583264	0.996125310616291	FBti0019300
119.741191926406	0.31909162998126	0.350306592421731	0.910892449312255	0.362352044487474	0.912588976164102	FBgn0041710
1153.34846879752	0.166357273485889	0.148670367093058	1.1189672611877	0.263154106179118	0.844887028418408	FBgn0045862
7.98971903741102	-2.34504051692764	1.29370090367204	-1.81266049229113	0.0698842015152569	NA	FBgn0039064
1426.39449461526	-0.0463620242580869	0.142224768871312	-0.325977146076688	0.744441646319668	0.996125310616291	FBgn0038638
1650.92043343102	1.20645337525576	0.163897859759104	7.36100750204426	1.82527307255335e-13	1.07489370572629e-10	FBgn0085382
423.504659304185	0.718396040107299	0.314677624564985	2.28295876168641	0.0224327976018907	0.241811726751016	FBgn0039048
4171.46683429127	0.092357566536574	0.108470346077221	0.851454520766659	0.394516916641267	0.921019300876617	FBgn0005632
1281.76068159657	-0.14875655883795	0.133824731517649	-1.11157748759116	0.266319856404833	0.84824516863143	FBgn0037439
42.0467539181171	-0.81109719859376	0.553929154577505	-1.46426161521035	0.143122480768205	0.674386032576148	FBgn0085413
3.04879724612684	0.608107890113873	2.21199506504024	0.274913764377142	0.783382492009972	NA	FBgn0039491
9.42941834797553	0.00466647611276378	1.16544255597979	0.00400403785568022	0.996805248550631	NA	FBti0061792
4.97503946403818	-0.158662555567587	1.92056656776046	-0.0826123698240779	0.934159765201865	NA	FBgn0039413
10444.288004197	0.0935481386098756	0.0905070607714035	1.0336004485457	0.301322989615881	0.877278159690229	FBgn0087013
484.277280527905	0.00641477946284127	0.177280092466561	0.0361844320678659	0.971135299270949	0.996125310616291	FBgn0265083
356.114841738441	0.0809075457491156	0.200506384923839	0.403516056507865	0.68656862512773	0.996125310616291	FBgn0039509
59.1188496103175	0.378275141422412	0.464719646866582	0.813985687872181	0.415653150059541	0.930443469324877	FBgn0283554
13.9003932784206	-1.47942026582392	1.02947754781275	-1.43705928212531	0.150701149633043	NA	FBgn0051021
561.393912313412	-0.0741963663299483	0.166173497174052	-0.446499397266907	0.655236547888633	0.991581886082641	FBgn0039050
236.984985288982	-0.337703373329996	0.251912560827968	-1.34055789921732	0.180064034043239	0.733005492509936	FBgn0014342
10.2841735064813	-0.853947316009795	1.22226846885804	-0.698657731723728	0.484765955223491	NA	FBgn0038607
4.51939779548267	0.14049307924428	1.53711854857144	0.0914002887902505	0.927174532289843	NA	FBgn0023178
23.1034556910695	-0.252373456237688	0.783656772879885	-0.322045907049629	0.747417916759959	0.996125310616291	FBti0059752
47.6872781643885	0.0739926864532074	0.498099327449668	0.148550062960453	0.881908679652201	0.996125310616291	FBgn0051161
1173.00816861145	-0.241626823697012	0.132700390863315	-1.82084485301851	0.0686304440228519	0.467744935665544	FBgn0037489
2916.27809434473	-0.0889276814463984	0.105014737362892	-0.846811444560373	0.397100228153287	0.922441967489921	FBgn0037624
971.22228630778	-0.00451222692047072	0.136334399873368	-0.0330967600595434	0.973597426434031	0.996125310616291	FBgn0261844
276.731273191664	-0.127472307790864	0.223503695828374	-0.570336464989594	0.568449513061865	0.982497665959179	FBgn0039835
52.7114396865842	-0.634646607536049	0.94872806191359	-0.668944698711623	0.503530755374114	0.9608205803544	FBgn0262233
999.279092008493	0.412495629832287	0.146148852413136	2.82243495601482	0.00476604887961071	0.0855976258651111	FBgn0259227
2.26792816148524	0.452791875809243	2.1858528832534	0.207146546447953	0.835895411547793	NA	FBgn0051361
323.398069278499	-0.120824805278045	0.216253432056856	-0.558718555950032	0.576353813344258	0.984595043455316	FBgn0037722
41.2293805920294	0.378642255112268	0.804170099110271	0.470848462944836	0.63774895358541	0.990211515424072	FBgn0038865
428.278605061009	0.0941782730689644	0.18549862323481	0.507703353408454	0.611661396344051	0.990211515424072	FBgn0039854
920.362799625506	-0.235725928821983	0.147786600113125	-1.59504264014156	0.110702700889912	0.601524996344019	FBgn0266413
1.26571895833192	0.734759693179975	2.69112277883559	0.273030907009711	0.78482945748787	NA	FBti0062160
25.6912786433654	0.485057691712505	0.673804942804132	0.719878500288037	0.471599806509443	0.950023980156527	FBgn0261575
1.21018029093002	-3.64383288537513	4.43137173104809	-0.822281024145386	0.410916974020612	NA	FBgn0262028
552.836215644548	-0.0430988039410888	0.20676776518839	-0.208440633392835	0.834884932142246	0.996125310616291	FBgn0039861
62.7436724384597	0.300042043870174	0.563041156425129	0.532895402842675	0.594105987699125	0.989053050619845	FBgn0038460
5.20176491017003	-0.542588567653484	1.8560569906172	-0.292334001809425	0.770031263980267	NA	FBti0020349
5778.03790521978	0.37705204603021	0.147695808632979	2.55289604708537	0.010683137563547	0.145772714876252	FBgn0026562
838.359718749709	-0.00384108115659555	0.143474144297989	-0.0267719398180748	0.97864163397457	0.996125310616291	FBgn0261840
2506.51592453379	-0.137245152854365	0.891248718797807	-0.153991977727041	0.877616060983714	0.996125310616291	FBgn0001230
6.6033361509362	1.07412833589225	1.33407723597968	0.80514703865962	0.420734834240582	NA	FBgn0041711
504.723142146043	-0.412187402511443	0.185526002673345	-2.22172308232815	0.0263020256393989	0.26827107099292	FBgn0010438
3.94649979861777	-0.992371411284798	1.72897665557331	-0.573964609693204	0.565991750086982	NA	RR48405_transposable_element
44.7407076466238	0.0901883472731015	0.651442568344154	0.13844404964561	0.889889485591908	0.996125310616291	FBgn0039161
33.2284823027512	0.411717410419161	0.637132554010116	0.646203694706555	0.518147447084674	0.966798118873841	FBgn0267339
1714.52522823859	0.00825092217212116	0.130555219766736	0.0631987153547989	0.949608267734867	0.996125310616291	FBgn0015279
2481.67913767013	0.380011083339543	0.127106343985793	2.98970980852079	0.00279242599209475	0.0581812709040777	FBgn0038149
440.71318977538	-0.303149268234891	0.210457153788116	-1.44043223420238	0.149745149451067	0.683040553284953	FBgn0039233
536.242079202721	0.235470549020914	0.183273884392129	1.2848014314855	0.198861682021669	0.768853959965603	FBgn0000015
57.0469206162802	0.334648357716557	0.469666494684773	0.712523378831108	0.476140739629635	0.952614661508412	FBgn0039622
1444.90217532194	0.416182851580932	0.141559937042628	2.93997624098694	0.00328237414891015	0.0654254132352096	FBgn0261550
2.52893033191146	0.715242545453783	2.12369501029267	0.336791555278559	0.736274039477136	NA	FBgn0037972
72.6867091517269	0.939396013717225	0.451753005791608	2.07944607268549	0.0375763695535123	0.329588242326578	FBgn0051055
491.939308223911	-0.170718138810718	0.180495990171044	-0.945827874895942	0.344236385535234	0.903162512951224	FBgn0259991
819.223595668641	-0.0120948678795554	0.148016146550298	-0.0817131654987748	0.934874808818409	0.996125310616291	FBgn0037382
2116.04233867695	-0.108034477135987	0.114510347598049	-0.943447290154128	0.345452164127355	0.903162512951224	FBgn0037573
26.6732147673045	0.958435128431895	0.700959228799349	1.36731936616851	0.171525224079608	0.719597363923932	FBti0019414
390.484121527129	0.461374053096316	0.318213374426157	1.4498889430035	0.147089491192776	0.678394194952996	FBgn0037601
8.89718717548555	0.903501217179435	1.15423400953498	0.782771266238675	0.433761443786241	NA	FBgn0038142
2563.02024960173	0.203707925625536	0.138180055069621	1.47422090346469	0.140422123446993	0.66688588253328	FBgn0016691
2.6457637997608	-2.02176761555602	2.31138139223554	-0.87470100016709	0.381736615784284	NA	FBgn0051191
44.095373038532	-0.0614034192945852	0.533526444722236	-0.115089739041057	0.908373992918421	0.996125310616291	FBgn0264740
25.9270462119236	-0.617615200939983	0.73900701342715	-0.835736589394177	0.403303106329104	0.925686060783264	FBti0020316
159.522503270367	0.931019496633682	0.439848162899047	2.11668383584307	0.0342866895933072	0.313939255204185	FBti0019313
1.49479358498587	0.15137182259384	2.50042360716365	0.060538471225501	0.951726776415703	NA	FBgn0038343
1052.11069747755	0.220299231989374	0.136413508644187	1.61493707022807	0.106324323414749	0.588840923556378	FBgn0264694
515.59093439272	-0.10206392888857	0.172246179957447	-0.592546835661518	0.553484467694396	0.979104754123542	FBgn0261842
5.03153020155583	0.133314253478273	1.53744553087454	0.08671152948257	0.930900811737157	NA	FBgn0053325
124.214886492684	-0.186212290122072	0.327052681055449	-0.569364817683612	0.569108587595195	0.982497665959179	FBgn0083985
299.177318244244	-0.331074770539557	0.212393425487061	-1.55878069097636	0.119048295843286	0.620704278746748	FBgn0265318
9.70260419261547	-0.073156505785338	1.06377629293786	-0.0687705735416415	0.945172241527602	NA	FBgn0287601
17.9284232184162	-0.445550179754377	1.18227427340722	-0.376858559621987	0.706278719291935	0.996125310616291	FBgn0039023
673.113189395759	-0.425343302888978	0.176399601370686	-2.41124866260419	0.0158980051630685	0.191271806203843	FBgn0260399
8.71162659356014	0.070544941371323	1.15105692235079	0.06128710057818	0.95113056373803	NA	FBgn0267131
2.24760237992631	-0.175363768675644	2.12073874352664	-0.0826899443464811	0.934098080738249	NA	FBti0062757
21.6094398634019	-0.21069704010738	0.825072914375612	-0.255367781969705	0.798439052286763	0.996125310616291	FBti0020368
2257.50855760476	-0.0361069805435747	0.11055963078029	-0.326583765600018	0.743982724005613	0.996125310616291	FBgn0263979
1479.03268154771	-0.0355511872383343	0.133455151712718	-0.266390519826942	0.789938465618123	0.996125310616291	FBgn0000140
738.8853761823	0.47089751182503	0.257418724090135	1.8293055934041	0.0673538412061453	0.462628685853628	FBgn0038037
987.301011157938	0.0192607774281517	0.153868122314614	0.125177178602135	0.900383283957686	0.996125310616291	FBgn0039554
41.1038081407736	-0.767625521615043	0.629293679620504	-1.21982080302786	0.222532813441446	0.800264016206583	FBgn0038071
439.067042609638	0.0259616063817714	0.204585354031582	0.1268986555986	0.899020610716759	0.996125310616291	FBgn0027539
26.5635348401032	-0.851542793577605	0.666364787163593	-1.27789284485189	0.201287211293812	0.771625133212718	FBgn0051221
13101.810280828	0.359029346059439	0.137799366375083	2.60544990520623	0.0091753689749278	0.132811388694007	FBgn0002921
1.76353026355431	0.573293151462943	2.3695705882262	0.241939680679484	0.808826902578762	NA	FBgn0267764
50.2458720263391	0.00336142630160665	0.720471365679845	0.00466559319596938	0.996277408727366	0.99859786135004	FBti0019445
3.91148275809272	-0.985706013215879	1.65747412072271	-0.594703712650476	0.552041539704084	NA	FBgn0267112
55.2052893437021	-0.333293615378196	0.486768048768757	-0.68470725681613	0.493528668858889	0.959888059668777	FBgn0037217
414.385667814947	-0.145364553067378	0.197631026419005	-0.735535081213337	0.462013682945033	0.948641792409981	FBgn0039711
77.8870900696232	-1.69418091882518	0.448058459738355	-3.78116043119576	0.000156099034660192	0.00632823224207567	FBti0020325
5570.21676095302	0.160493222614743	0.110171049862231	1.45676403025513	0.1451815280914	0.675441213228557	FBgn0001215
278.083209720494	0.0337604191743416	0.218743832434544	0.154337696284278	0.877343476044336	0.996125310616291	FBgn0265351
318.01184497356	-0.0524322529570835	0.22197779770554	-0.236204942562032	0.813273644412911	0.996125310616291	FBgn0038268
17.4055029539155	1.41350720947312	0.888835633040658	1.5902908894838	0.111769251263865	0.604439899657509	FBgn0039071
3.90547807738457	-1.43443261340629	1.71584054338476	-0.835994124825057	0.403158208262655	NA	FBtr0304229_df_nrg
1.27094588172175	0.707308033048143	3.0560184068242	0.231447569644443	0.816967112969167	NA	FBgn0039086
67.0443745718928	0.170489673605419	0.520110616787626	0.327795026870283	0.743066647749646	0.996125310616291	FBgn0037698
4.14364688149946	-1.55536609550379	1.63518078494398	-0.951189073296919	0.341508404203247	NA	FBgn0039299
550.144725894277	0.145197577624503	0.168537304137799	0.861515961509549	0.388953934010548	0.918876358207412	FBgn0027608
40.5365072254139	-0.935860702752047	0.575081712160192	-1.62735257088363	0.103662238590586	0.581604303832246	FBgn0002592
2.66239664004604	-4.7815513103472	3.40449738059452	-1.40448083103304	0.16017571588786	NA	FBgn0046689
310.227393243741	-0.120885050505698	0.238087499783273	-0.507733713931799	0.611640101546787	0.990211515424072	FBgn0025808
911.282698093271	0.380778903337562	0.149897622631514	2.54025978966732	0.0110770155277865	0.149146482238753	FBgn0038981
482.832179649826	0.108186505866228	0.222755384881422	0.485674031735836	0.627198298148119	0.990211515424072	FBgn0063298
2432.95013691088	0.0245988579520103	0.122158202868884	0.201368859186747	0.84041016321981	0.996125310616291	FBgn0039338
1.45221634911602	-3.90691276158113	4.14986103168451	-0.941456287753143	0.34647107998018	NA	FBgn0038134
958.933301400783	0.359396747746659	0.168032332694307	2.13885471911225	0.0324474362380368	0.303303562295233	FBgn0285955
31.3059704672012	0.817115864242917	0.660087129025494	1.23789092123225	0.215756509119001	0.789415275490778	FBti0019335
3.03583581459478	0.615612952312654	1.93204338770236	0.318633088796602	0.750004759032286	NA	FBgn0266238
2.21625674815445	-1.69441202493095	3.05612365787835	-0.554431762132055	0.579283393897159	NA	FBgn0042102
847.127852339468	0.0298428159502448	0.147085163439152	0.202894807691399	0.839217252740225	0.996125310616291	FBgn0261995
1.43480575151246	-2.16273156764845	3.03379411767568	-0.71288013746477	0.475919931042721	NA	FBgn0038716
159.464721292035	0.11235651656893	0.282678698982324	0.397470757341908	0.69102034654637	0.996125310616291	FBgn0039538
1.43480575151246	-2.16273156764845	3.03379411767568	-0.71288013746477	0.475919931042721	NA	FBti0063783
544.747540938225	-0.167399914621842	0.166797215922302	-1.00361336186703	0.315565011540906	0.888537354939088	FBgn0039360
8.02962963698812	0.329490093433076	1.15555535877212	0.285135706335341	0.775540175287096	NA	FBgn0026314
163.636846644248	-0.242304216279925	0.28648636998942	-0.845779212075161	0.397675924266604	0.922441967489921	FBgn0264902
3.04221065341828	0.634373774772854	1.9522214992707	0.324949691932929	0.745219147145256	NA	FBgn0020546
1413.76460282558	-0.0466919000107104	0.140595239437919	-0.332101571841113	0.739812563269703	0.996125310616291	FBgn0011474
96.7014063565689	-0.568736452842867	0.367537777900169	-1.54742311414134	0.121761251153361	0.626679314135886	FBgn0261649
864.646587608125	0.0690526550207022	0.179008617734458	0.385750450981836	0.699681494679388	0.996125310616291	FBgn0037537
490.750372903358	0.675938864003739	0.268389472367519	2.51849991745631	0.011785591115492	0.156428207581542	FBgn0038975
3.87877745700214	-1.97260265353444	1.74696420808547	-1.12916031387744	0.258830211819538	NA	FBti0059740
1134.54889242096	-0.0247061481582315	0.131288631944331	-0.188181930090546	0.850734037129516	0.996125310616291	FBgn0039163
1567.49724941251	-0.0572847861730361	0.13106273597738	-0.437079126617063	0.66205396457478	0.991581886082641	FBgn0003257
393.010480884298	0.20246051261999	0.193266084124067	1.04757393692533	0.294834950696689	0.87159063153121	FBgn0266404
27.5869002844785	-0.194503861621467	0.666220844629685	-0.291951029736365	0.770324066119223	0.996125310616291	FBgn0027544
23.9859536835057	0.0850520956279617	0.695811260075053	0.122234434117648	0.902713356434046	0.996125310616291	FBgn0083048
27.0950721274438	-0.426212477047208	0.738380064401776	-0.577226414411011	0.563786515502425	0.982107923255199	FBgn0263390
7.95856925095708	-2.34242134454369	1.33647257877932	-1.75268941670555	0.0796553333197453	NA	FBgn0038337
6.42473231983468	-0.288883902492698	1.3456265184366	-0.214683568237296	0.830014034532077	NA	FBgn0284234
28.3795669766514	-0.0526607655983465	0.641184682770339	-0.0821304173562247	0.934543005272571	0.996125310616291	FBtr0304222_df_nrg
280.675683605329	-0.00854714301897773	0.242895241752592	-0.0351885980034293	0.97192935407702	0.996125310616291	FBgn0061476
171.869859739415	0.214634568705479	0.272715503668432	0.787027381349146	0.431265837546285	0.935524128791273	FBgn0038330
26.35739898445	0.281263201899086	0.666201596254027	0.42218932449366	0.672886833033785	0.993104327168283	FBgn0267443
729.101845038073	0.538860820579979	0.155281994508441	3.47020800631646	0.000520055451516909	0.0163410599783904	FBgn0260463
38.6833190298874	0.220221941840537	0.613021063446286	0.359240415985858	0.719415244217969	0.996125310616291	FBgn0039396
2001.55602662601	-0.0916616095005593	0.175862437595507	-0.521211981101876	0.602219108753521	0.990211515424072	FBgn0051523
2074.08713256656	0.0520764774595674	0.13568161361016	0.383813812895781	0.701116449542078	0.996125310616291	FBgn0044826
192.982749480798	-0.0486899807018604	0.2734501797947	-0.178057958266532	0.858677458794172	0.996125310616291	FBgn0037981
306.948418103431	0.764040567674331	0.310476701818893	2.46086280612453	0.0138603355754128	0.173084034322873	FBgn0037433
97.3840058131556	0.0432522956261911	0.350951710390845	0.12324286887795	0.901914779842128	0.996125310616291	FBgn0267676
35.5260958239924	-0.721768692374918	0.577837034713747	-1.2490869380369	0.211633277563789	0.784555227012592	FBti0019366
4.36362733069247	-1.66053133640504	1.65296418351122	-1.0045779291344	0.315100129272089	NA	FBgn0037224
2.16942619153102	-1.63495984751166	2.59181739532129	-0.630815986675246	0.528160849190804	NA	FBgn0003450
4645.39118007065	0.066255018898915	0.10584924185017	0.62593758576655	0.531355880342994	0.973957721876407	FBgn0039562
91.7070144164118	-0.0902096464036784	0.366769761025799	-0.245957153477909	0.805715400330444	0.996125310616291	FBgn0043069
272.614263052	0.363506663780484	0.25664276007832	1.41639165534828	0.156660865746494	0.696415743677999	FBgn0040259
91.8258103507907	0.0402068364851059	0.373267456531091	0.107715890527298	0.914221064038544	0.996125310616291	FBgn0266739
83.8400440314361	-0.336986442985822	0.389499292611834	-0.865178575103743	0.386940782838904	0.918876358207412	FBgn0039836
3216.20314559208	0.163294302501075	0.133165654203763	1.2262493919882	0.220104839491493	0.796242579327592	FBgn0019624
3.72865677606181	-0.445652557124853	1.67692289803679	-0.26575614039655	0.790427023703185	NA	FBgn0038849
2.202713404622	-0.847904080986702	2.14487160888555	-0.395316939939013	0.692608999164166	NA	FBti0061867
768.231202429189	-0.155527145726828	0.149291362317668	-1.04176921767176	0.297518688899715	0.873736643070581	FBgn0037338
2366.32817955248	0.0215828541138034	0.117718306194018	0.18334322682346	0.854528719090187	0.996125310616291	FBgn0028688
24.1234622058189	-1.05345837071529	1.12022076297605	-0.940402468453277	0.347011156518375	0.903162512951224	FBtr0304305_df_nrg
98.865747175867	-0.00986980935959016	0.425082276161243	-0.0232185859375758	0.981475913169326	0.996125310616291	FBgn0038144
2232.53531935397	0.0777370623040411	0.127496874703233	0.609717394916427	0.542049029605327	0.976623437312349	FBgn0283468
1192.96306456038	0.120976917236789	0.128810493994946	0.939185259560725	0.347635635773397	0.903162512951224	FBgn0039802
1338.59407239503	-0.148542363630037	0.130329682108463	-1.13974315924762	0.254393320650275	0.83447870558661	FBgn0287225
1.77649169508636	0.563519687859104	2.74987604771431	0.204925486851489	0.837630342140119	NA	FBgn0267939
2119.85354712801	-0.0687858758809688	0.117002714920649	-0.587899827175969	0.556599532469751	0.979542212759401	FBgn0040493
54.7094875834006	0.0535701699620754	0.464033816266959	0.115444538919673	0.908092777976773	0.996125310616291	FBti0059798
27.9575985878693	-0.11618828224119	0.667449434143706	-0.174078029431926	0.861804139539086	0.996125310616291	FBgn0263544
4470.46657572064	-0.152345829991581	0.0993017785147969	-1.53417020591308	0.124987785315989	0.631715816313447	FBgn0016685
24.5654912726201	-0.932066915202785	0.870029472052349	-1.07130499039773	0.284032316685139	0.863927673945966	FBti0059725
1802.73795951177	0.0893084196551007	0.117163692338748	0.762253372801608	0.445908796816507	0.942973639686239	FBgn0039136
3.11473705796371	-3.43514307407497	2.32930983056005	-1.47474716716798	0.140280530056923	NA	FBti0063085
778.782624118698	-0.0676002473590317	0.14980783173416	-0.451246417336785	0.651811958693051	0.991581886082641	FBgn0037446
817.267903985407	0.0973505780600023	0.155031870570809	0.627939130848185	0.530043815494372	0.973805887817455	FBgn0038721
15.3056200193728	-0.611326821425413	0.875599872141164	-0.698180574113715	0.4850642734651	NA	FBgn0263412
753.032205952019	-0.124070448160171	0.160585172506341	-0.772614595879155	0.439750503771398	0.938991485477259	FBgn0011672
38.6200673868637	0.300110564126459	0.557922421196033	0.537907337516754	0.590641022496057	0.989053050619845	FBti0019422
1821.62734210418	0.0243201373137184	0.150229126957878	0.161886964307111	0.871394868383892	0.996125310616291	FBgn0039697
463.647110746541	-0.109081042663717	0.187150323079538	-0.582852547988161	0.559992566897779	0.981196670657039	FBgn0027518
996.626787179814	0.1284234386064	0.175170598612484	0.733133525966315	0.463476993905005	0.948833556565987	FBgn0037873
26345.3266300216	0.0510877234737134	0.102134377166284	0.500201057578664	0.616933513764398	0.990211515424072	FBgn0039713
629.100822892224	-0.0903460200685574	0.167642464811934	-0.538920852600861	0.589941468070782	0.989053050619845	FBgn0039602
384.471612142558	0.110942101004585	0.197924576863809	0.560527160206706	0.575119919247127	0.984595043455316	FBgn0039067
539.467476584473	-0.144116488032785	0.198215277131007	-0.72707053723984	0.467182746292058	0.949590298386683	FBgn0039589
1724.43673621848	0.160316642275237	0.150628141534423	1.06432065510547	0.287183464103034	0.865414615390505	FBgn0037760
141.820783836072	0.56428009479532	0.307570588342967	1.83463606788728	0.0665596308097137	0.460008459675789	FBgn0039118
624.189330760014	0.722681614830877	0.219508550380034	3.29227090962836	0.000993818286258244	0.0263503147036576	FBgn0038063
763.813502502527	-0.0955088320911067	0.158588575019706	-0.602242829152345	0.547012510322118	0.976623437312349	FBgn0039349
366.711502097977	0.742886361636812	0.234735653441779	3.16477855299927	0.00155201023764703	0.0372648981738897	FBgn0039667
1.23379141455966	-0.430632016979522	2.70903732096062	-0.158961271462595	0.873699386682748	NA	FBgn0263480
22.9270419889497	0.0265797353996769	0.719747096737845	0.0369292707398834	0.970541400984432	0.996125310616291	FBgn0037432
17.7486396547467	-0.58730323376485	0.809486992599944	-0.725525226635853	0.468129874531935	0.949590298386683	FBgn0037896
591.601498608197	-0.0248558205276817	0.167617840571778	-0.148288633494462	0.882114985344432	0.996125310616291	FBgn0038569
24.3160971356707	-1.0588398098217	0.894602814138701	-1.18358649569096	0.236576788664305	0.816478519234153	FBgn0038658
225.079971660482	-0.150821963637561	0.313920946992066	-0.480445682528387	0.630910517665883	0.990211515424072	FBgn0013813
833.801678235802	-0.0533646957015365	0.178316376240492	-0.299269740820465	0.764734240499213	0.996125310616291	FBgn0038546
31.0598666301791	-1.49351902789472	0.716210102152014	-2.08530851967475	0.0370413045756326	0.327115356666735	FBgn0086054
663.722272119049	-0.0507025417297241	0.162988648769432	-0.311080201673733	0.755739651745836	0.996125310616291	FBgn0037621
7.51594171627831	-0.0518786175114635	1.26144714749843	-0.0411262712150437	0.96719523091608	NA	FBgn0002937
1549.55425941258	0.0433748023290204	0.128847172240866	0.336637596112206	0.736390111131152	0.996125310616291	FBgn0003169
1.92797204534541	-2.66622876715593	2.69019024146338	-0.99109301865045	0.321640161651603	NA	FBgn0004897
726.692394318291	0.0523752497184017	0.151758734764475	0.345121813249739	0.730002795186216	0.996125310616291	FBgn0037780
1820.31796838799	0.0794064853932656	0.136753625578728	0.580653602836672	0.56147393782689	0.981196670657039	FBgn0262582
195.932780300741	-0.129069607779971	0.273628120264522	-0.471697162028512	0.63714296310357	0.990211515424072	FBgn0038741
1928.00254327806	-0.0279743736507422	0.192698634547637	-0.145171623641301	0.884575369621211	0.996125310616291	FBgn0025879
434.674794374439	-0.418699796982893	0.219318883432903	-1.90909141260054	0.0562503003398117	0.421410443433837	FBgn0085384
345.457499243429	0.572678107408072	0.295208680634086	1.93990944364509	0.0523906961920644	0.405674394251217	FBgn0039594
240.910243732506	-0.0956157436860451	0.244140355370543	-0.391642518668922	0.695322367159474	0.996125310616291	FBgn0038234
2055.87369879651	0.00839947881554196	0.119359162994701	0.0703714621047975	0.943898004862997	0.996125310616291	FBgn0019925
1.26707862765064	0.699135833579479	3.63182300997907	0.19250272704878	0.847348431984411	NA	FBgn0039480
271.477043849588	-0.175749284413658	0.229790030805744	-0.764825540069796	0.44437543725474	0.941377588963206	FBgn0037611
8.19698660273459	0.0646578110470991	1.2672347681936	0.05102275653253	0.959307387072243	NA	FBti0063300
56458.5814422691	0.0950615757846521	0.0899963223147694	1.05628289400723	0.290838988765017	0.868712612197484	FBgn0266599
303.595604167961	0.00917173356380864	0.22157061718327	0.0413941779844496	0.966981654116296	0.996125310616291	FBgn0039065
85.5163407229117	-0.153915091418829	0.38046557493384	-0.404544068002983	0.685812679015983	0.996125310616291	FBgn0038765
125.653421663265	-0.418284362124426	0.482883256884673	-0.866222541702921	0.386368133999933	0.918876358207412	FBgn0004186
331.636125328168	-0.14066555318376	0.206134731081416	-0.682396180623254	0.494988470191805	0.959888059668777	FBgn0038584
365.516746506754	-0.158698592931901	0.195690289323659	-0.810968155243634	0.417383958544016	0.931311974029226	FBgn0039687
28.9279554266218	-1.41985691488908	0.708463264549562	-2.00413625650981	0.0450554665265042	0.368512876436444	FBgn0263652
84.1279420202526	-0.123692183384929	0.399709740289797	-0.309455014269229	0.756975427221574	0.996125310616291	FBgn0038492
184.0616811015	-0.240910163000384	0.266324617157444	-0.904573394572699	0.365691435491212	0.912993426834653	FBgn0037885
11.6719681173094	-0.410154639296851	1.05415051113294	-0.389085462621501	0.697212927022661	NA	FBti0019372
23.2823239784008	0.714893711828114	0.719360045658771	0.99379124006454	0.320324511739662	0.888994066791004	FBti0019424
783.035387163092	-0.118940420904376	0.152317955396153	-0.780869337400387	0.434879347945476	0.937210350499387	FBgn0266268
1.51762695129719	1.16786838838273	2.82107109828901	0.413980487443597	0.678888397017028	NA	FBgn0038942
559.285236154219	-0.00229189529943619	0.167312076367672	-0.0136983256032261	0.989070659297832	0.997001045665175	FBgn0040623
1.22992416048855	-0.438596804446184	3.08491354618127	-0.142174747486558	0.886941977731972	NA	FBti0062759
85.5100659620204	-0.45677001855686	0.387928884531095	-1.17745812897891	0.239012700290802	0.817927558401545	FBgn0051176
127.079092080075	-0.715526320529979	0.317039369801248	-2.25690052619819	0.0240142911665547	0.253472992895451	FBgn0051477
536.135515262649	0.0350624878120466	0.169057982872851	0.207399184683383	0.835698119286272	0.996125310616291	FBgn0039204
325.563679973797	0.0796111938443588	0.209827154364136	0.379413208388656	0.704381043659122	0.996125310616291	FBgn0038588
364.038122094466	-0.215236672170954	0.210819424676753	-1.02095275376533	0.307276823581519	0.881753556981784	FBgn0037574
31.9388722061067	0.941107795025058	0.645228520120338	1.45856509078293	0.144684847688677	0.675344137513109	FBgn0038878
3.31444442794248	1.31593062106655	1.77702168448602	0.740525921858498	0.458980938321851	NA	FBti0061865
2.17832452367403	-4.4919859224633	3.62268324694842	-1.23996099472598	0.214989821556711	NA	FBgn0038511
989.868914949241	0.112611774086851	0.188735838793859	0.596663436083529	0.550732109031806	0.978252888858728	FBgn0026576
1107.13894128539	-0.0252297359426969	0.158725837641357	-0.158951663557788	0.873706956441857	0.996125310616291	FBgn0266916
303.529839019036	0.122808465110559	0.215943631953741	0.568706120201161	0.569555593733309	0.982497665959179	FBgn0039305
13.0547322973758	-0.815356703495756	0.93502345114205	-0.872017383628046	0.383198894198244	NA	FBgn0038014
2.93713799932263	-2.19469250094341	2.18308426918404	-1.00531735394883	0.31474406139715	NA	FBgn0038484
8.50015840982767	0.32923275726928	1.20412850501421	0.273419951357595	0.784530417914839	NA	FBgn0250910
2732.37966300349	0.436394487604319	0.124404063805156	3.5078796805851	0.000451693289356448	0.0147777667093839	FBgn0265274
44.4340596287854	0.460893901328394	0.542340618441347	0.849823682122453	0.395423121001163	0.921363869404833	FBgn0263413
7.21547333925554	0.0593581657135088	1.28100524746223	0.0463371760819105	0.963041508890847	NA	FBti0061078
21.4684292684897	-0.127483181519074	0.755372236454257	-0.168768688292655	0.865978588113792	0.996125310616291	FBtr0445488_df_nrg
8.06636124369017	-1.0564123234268	1.27593281038027	-0.827952941434237	0.407697150957739	NA	FBgn0037618
11.0584559984143	-0.706375762281155	1.02360098491078	-0.690088982615353	0.490138231164125	NA	FBti0062551
6.15212838719514	-0.430379644948329	1.40989334187503	-0.305256881613444	0.760170513091041	NA	FBgn0039840
59.8671035373008	0.645718950864177	0.486463772226414	1.32737315239097	0.184385276208018	0.743722730890957	FBgn0038156
468.51252701786	-0.0141548710219598	0.198545814006992	-0.0712927194801561	0.943164789500134	0.996125310616291	FBgn0267766
159.401523295862	-0.12551430156087	0.294997649109287	-0.425475599347474	0.670490005599905	0.992816254184416	FBgn0026417
232.522881370585	-0.550941290082399	0.37688579742403	-1.46182555524251	0.143789019272671	0.674582863641884	FBgn0037429
9.73453173638773	0.0747311923764409	1.05580016042251	0.0707815694463761	0.943571600479689	NA	FBti0019403
5424.46154561044	-0.246048067150623	0.0975339054033216	-2.5226926588571	0.0116460136415559	0.155312570483158	FBgn0001197
1202.8996070272	0.0952840889114008	0.879041379606681	0.108395453413166	0.913682007537666	0.996125310616291	FBgn0013278
92.9284101056765	0.378162318854831	0.400327210563155	0.944633062346313	0.344846241564333	0.903162512951224	FBgn0038977
1345.7191641478	-0.0160613048224873	0.137406268039509	-0.116889171444996	0.906947879262506	0.996125310616291	FBgn0024558
1166.16886676443	0.131429573587546	0.13547517970154	0.970137658256614	0.331977880219919	0.896677393128599	FBgn0039875
8.5274409422105	0.320589634317118	1.1294015187392	0.28385798053026	0.776519219125003	NA	FBgn0264832
663.949515914617	0.206553558268631	0.165932753553891	1.24480281225218	0.213204242162107	0.784586753367927	FBgn0037556
3.40321760609068	-1.15663533043605	1.88871281181187	-0.612393437055408	0.540277482937196	NA	FBgn0267104
16.92566889704	0.619609253263146	0.837441064659724	0.739884010243648	0.459370377448162	0.948397698165663	FBgn0041707
14.1206375365332	0.454270611723497	0.91435136433545	0.496822807339125	0.619314010340751	NA	FBgn0263554
461.81422876077	0.0883550180847703	0.189045283319875	0.467374887821288	0.640231685995189	0.990211515424072	FBgn0267761
31.0971162174168	-0.00617171010927904	0.667116537222246	-0.00925132231765223	0.992618618047564	0.997163738313359	FBgn0037225
446.765469842629	-0.208907557641384	0.183062238743942	-1.1411832340453	0.253793679822298	0.833733847190751	FBgn0004510
300.868468439692	0.595820661282221	0.316118105977642	1.884803970464	0.059456308722704	0.437192169096972	FBgn0038076
467.848393274899	0.843998797048019	0.22031376626918	3.83089450714041	0.000127678241874332	0.00547353198594596	FBgn0051140
11.7569267437312	0.0874064856988777	0.981773402672701	0.0890291848006162	0.929058716091642	NA	FBgn0266697
2041.57448119092	0.293769733008807	0.128517306005305	2.2858379321823	0.0222637416544528	0.24138469512759	FBgn0025571
17.7421057643829	0.191614771008053	0.807339659990483	0.237340961312754	0.812392287218062	0.996125310616291	FBgn0039347
10.5966505976103	0.577964131720875	1.34063120143378	0.431113442013548	0.666385887213641	NA	FBti0020352
27.0710749371317	-0.365458986414638	0.667197183060041	-0.54775259202758	0.583861794863734	0.986252195121493	FBgn0086704
819.733528011233	0.0225644455723246	0.143841097876921	0.156870643407019	0.875346796539742	0.996125310616291	FBgn0037391
1227.74872462116	0.00539895677404013	0.149195395318093	0.0361871541848141	0.971133128757377	0.996125310616291	FBgn0038829
20.5956448066024	-0.383194679038781	0.747412309938869	-0.512695166968982	0.608164570974806	0.990211515424072	FBgn0083049
9363.22292049767	0.313344454091936	0.153560277303512	2.04053066062528	0.0412975004413339	0.349529298364663	FBgn0000454
1856.69359548245	-0.0948626251484362	0.113681835081049	-0.834457194333683	0.404023399170533	0.92645359352561	FBgn0039348
12.6285105878401	-0.608274970790169	0.963449971069805	-0.631350863101637	0.527811136743697	NA	RR48349_transposable_element
3.17027572536561	-1.00580191864305	1.91969767692111	-0.52393766515163	0.600321896405601	NA	FBgn0266407
1144.43996658293	0.21519934128904	0.157285360303319	1.36820960879027	0.171246474765047	0.719436659419529	FBgn0037215
1.93183929941652	-2.66005674145266	2.68903794628151	-0.989222463420823	0.322554310167643	NA	FBgn0286204
50.5398803977494	0.0898165620843062	0.495989674798898	0.181085548042352	0.856300428055671	0.996125310616291	FBgn0283555
604.02412880662	0.0155926406544127	0.162701693520072	0.0958357612454052	0.923651014698385	0.996125310616291	FBgn0037538
11.2424825982236	0.354827315119781	1.12516906194205	0.315354667242047	0.752492382336534	NA	FBti0020385
502.790606741138	-0.0300349211255652	0.181958331343712	-0.165064830523371	0.868892954422071	0.996125310616291	FBgn0259917
429.366836636653	0.160031438622261	0.186424263648513	0.8584260197159	0.390657265009588	0.918876358207412	FBgn0037999
615.366571617281	0.183146141088895	0.258439195605385	0.708662401846136	0.478534002058966	0.953393223394708	FBgn0027657
2.22690644025204	-0.179096464227185	2.46968520346138	-0.0725179322353199	0.942189735179642	NA	FBgn0037862
42.5632665821537	-0.0720506627085309	0.534566738082271	-0.134783288176531	0.89278321936007	0.996125310616291	FBgn0038909
6.4324668279769	-0.285591102606052	1.39836749283885	-0.204231794623793	0.83817236642377	NA	FBti0019368
420.886438599343	-0.0441360860483918	0.185662711963432	-0.237721864458625	0.812096824344935	0.996125310616291	FBgn0039405
44.7629216598471	0.0614253153221386	0.541153810541051	0.113508052841252	0.909627779100179	0.996125310616291	FBgn0053207
179.454740026459	0.517952883371952	0.30057132587816	1.72322786233412	0.0848473270461171	0.528300913922651	FBgn0039467
1032.77772079653	0.0576212380220281	0.135265344412395	0.425986702450212	0.670117535610774	0.992816254184416	FBgn0267661
293.107025280571	0.0913531988066745	0.214507391569135	0.425874363295456	0.67019939661189	0.992816254184416	FBgn0260760
2804.18815501378	0.432705512397622	0.112596835526066	3.84296335128754	0.000121557626345944	0.00529225012134153	FBgn0004606
1360.21402601437	0.054372675121748	0.131113898973574	0.414698026276426	0.67836297741345	0.993638485836379	FBgn0038771
30.6747776705194	-0.0176998783236068	0.610357353288052	-0.0289992055117479	0.976865224238793	0.996125310616291	FBti0019456
7.30288122413164	-3.68674141884463	2.12942311502238	-1.73133342680273	0.0833923128434297	NA	FBgn0051269
22.1916964939575	0.608462132213922	0.718924163734934	0.846350926713685	0.397357005769281	0.922441967489921	FBgn0263118
3014.61278371837	0.195782240962875	0.119522645362026	1.63803470354813	0.101414454658978	0.57667598809266	FBgn0037671
5.7113897314908	-0.496209484435182	1.38636830716122	-0.357920389460748	0.720402891608269	NA	FBgn0039324
115.050707430125	0.159368543269107	0.332114105318466	0.47986080903215	0.631326370171993	0.990211515424072	FBgn0037661
19.2341432169537	-0.692296279966776	0.787237209079324	-0.879399845411801	0.37918451591385	0.914589652360704	FBgn0083050
2.68542585167528	-1.25399134894574	2.27904662630438	-0.550226280793196	0.58216418002041	NA	FBti0063778
1.2239194797804	-1.86014965871029	3.17925261175451	-0.585090235306513	0.558487044265186	NA	FBgn0039038
1.69425240730203	-4.12934568579736	3.93442834806021	-1.04954146333183	0.293928982285043	NA	FBgn0039818
230.27558667555	-0.230851009480069	0.238607717094145	-0.967491799056041	0.333298238986208	0.897222322388026	FBgn0038673
110.375987873379	-0.216929409059428	0.378451066219974	-0.573203323817134	0.566507034132569	0.982497665959179	FBgn0037548
16.0990803774311	-0.43927483130554	0.834813998705155	-0.526194855365245	0.598752828148717	NA	FBgn0039408
1.22005222570928	-1.867781983452	3.18172879959261	-0.587033685489208	0.557181083391485	NA	FBgn0283546
964.998247134187	-0.113468465706318	0.136428968765566	-0.831703609086846	0.405576263005352	0.927635487891842	FBgn0028837
5943.58854027533	-0.119533302229971	0.129053606287678	-0.926229848730571	0.354326543657777	0.909469110078393	FBgn0260794
1.91365094449464	-2.64581766887553	2.72680994624391	-0.97029779157145	0.331898077777044	NA	FBgn0262576
1.76875718694414	0.555103372641527	2.31854997423472	0.239418334221909	0.81078121469515	NA	FBti0062139
1070.41701625236	0.163649849386527	0.135521532461394	1.20755607182309	0.22721806478313	0.805048425224334	FBgn0266464
344.67200030282	0.171274626116957	0.209053616007932	0.819285642542813	0.412623462130641	0.929361873855588	FBgn0037622
15.9027637542124	0.653095634067796	0.848886620529358	0.769355551464024	0.441682267634332	NA	FBti0019458
3.15266928244413	-1.58760063350501	1.87768550036063	-0.845509342858585	0.397826518493873	NA	FBti0019420
51.1287554381478	0.312379707321418	0.775718620697112	0.402697188112738	0.687171002751531	0.996125310616291	FBgn0039151
21239.3012281136	0.0935486407431271	0.0948251817422468	0.9865379535724	0.323869200344507	0.890735236356323	FBgn0086472
3.74762288830202	-0.0524743147194634	1.65768299076505	-0.0316552169575231	0.974747008662758	NA	FBgn0085336
1788.52771453422	0.0357150416066148	0.146737974411476	0.243393312125627	0.807700724215592	0.996125310616291	FBgn0082831
239.253208132014	-0.0186600456369545	0.233435736970211	-0.0799365421899205	0.936287726343563	0.996125310616291	FBgn0043457
3.99681154262984	0.165238956411179	1.80523168646578	0.0915333791501733	0.927068784824292	NA	FBgn0037223
386.461975793256	-0.136675528140058	0.195915334118825	-0.697625475590197	0.485411445329076	0.956306539089619	FBgn0039740
437.406110843164	0.0776461811798142	0.187119194647078	0.414955725553764	0.678174314614331	0.993638485836379	FBgn0038617
36.5179406764883	0.149082126922729	0.564468035920667	0.26411083965024	0.791694511536435	0.996125310616291	FBgn0037845
2.52506307784035	0.710993281333581	2.47447764999422	0.287330653940335	0.773859153319631	NA	FBgn0262587
19.0508416721181	-2.3372517118471	0.900137352937094	-2.59655007563101	0.00941651787989927	0.134822673243697	FBti0019314
6.5818624539436	0.825038561533123	1.275315194911	0.646929139420076	0.517677805680562	NA	FBgn0270928
113.186061559865	-0.0151188545001323	0.346325651662832	-0.0436550236101235	0.965179390971398	0.996125310616291	FBgn0038397
6.58922680397048	1.06309279920723	1.3357354830113	0.795885721932441	0.426098460889434	NA	FBgn0267152
8.25423356505005	-0.489518945676127	1.47105484524845	-0.332767297736918	0.739309945328037	NA	FBgn0040252
25.8283013182601	-1.04981641441963	0.796628940765722	-1.31782359477242	0.187562707486211	0.749513976451147	FBgn0038365
891.53626195702	0.173356328397431	0.163732777815716	1.05877595622634	0.289701826182287	0.867632155555035	FBgn0037749
1003.26628610945	-0.033855393622039	0.138433435261699	-0.244560814069502	0.806796508599965	0.996125310616291	FBgn0285911
49.1652589723383	0.0121826959681668	0.512595832020539	0.0237666699710477	0.98103872604568	0.996125310616291	FBti0019338
1.72695770839261	-1.18899356243873	2.45805110323516	-0.483713931282323	0.62858890483979	NA	FBgn0266738
10.6661034139701	-0.472924978884553	1.04489937467285	-0.452603370571088	0.650834371265222	NA	FBgn0037290
14961.0946821999	0.0742829264590781	0.100625982744985	0.738208208582988	0.460387935482076	0.948629797155373	FBgn0002626
23.0226128663815	0.22024465030066	0.814646454429579	0.27035611473308	0.78688629869853	0.996125310616291	FBti0061786
335.03439981341	0.365673194787447	0.232999023212248	1.56941943251986	0.116550238997814	0.61286860056601	FBgn0067782
5396.81742577998	-0.0830274832849651	0.0940549152639655	-0.882755388721027	0.3773684485825	0.913834091161458	FBgn0040227
572.919965397751	0.0615649526660031	0.165282911177882	0.372482262245158	0.709533816117996	0.996125310616291	FBgn0038438
95.1320758776105	-0.1253502102321	0.356807897148819	-0.351310078150592	0.725355734945403	0.996125310616291	FBgn0039068
439.928024856251	0.249833293602086	0.184897778791927	1.35119683554032	0.176632388009873	0.729121715788803	FBgn0046225
9.97547258148476	1.47549102438346	1.30438829598799	1.13117468848942	0.257981573181013	NA	FBgn0003358
95.2833491875625	0.317463419331074	1.54250694880345	0.205810041619156	0.836939297041152	0.996125310616291	FBgn0024289
1006.95687098355	-0.0955126889242323	0.189751549443314	-0.503356569179246	0.61471360080754	0.990211515424072	FBgn0015625
19.4742376938206	-0.635857924013367	0.768021397389604	-0.827916938479265	0.407717541507216	0.929361873855588	RR46410_transposable_element
616.358597263985	0.0670563546789511	0.170471246720825	0.393358739194105	0.694054539824396	0.996125310616291	FBgn0266175
55.6435141433906	-0.295090078416421	0.461529768796065	-0.639373878712494	0.522579737734048	0.968109391862029	FBgn0037916
20.8819720195252	-0.115331593073049	0.907138485261961	-0.127137801941832	0.89883133258894	0.996125310616291	FBti0020332
1.7596630094832	0.568918729574056	2.32023932883918	0.245198295926949	0.80630289577689	NA	FBti0062535
656.881220958957	-0.34831271628153	0.156751362172999	-2.22207138396101	0.0262784818073978	0.26827107099292	FBgn0038601
4068.03017418392	0.200506039075987	0.112160618450268	1.78766880787923	0.0738294570112572	0.491764587540749	FBgn0038271
2.01930551059069	0.911804402399817	2.61812056059614	0.34826677431241	0.727639844030654	NA	FBgn0051105
4.30019510360798	0.660262283783856	1.56235531724362	0.422606993746289	0.672582023105429	NA	FBgn0064912
2780.80675753316	0.0631515852370825	0.125624466608257	0.502701320388584	0.615174281227742	0.990211515424072	FBgn0015737
2.21703450547277	-0.869497480001378	2.46418359304305	-0.352854179557143	0.724197763436821	NA	FBgn0038702
303.977444579328	-0.0791852279464162	0.21734271996046	-0.364333472778945	0.715609007318957	0.996125310616291	FBgn0039565
528.696009603932	-0.0991738557295848	0.172936140592907	-0.573470966737029	0.566325851669288	0.982497665959179	FBgn0027524
4.85078894381727	-2.36075290843951	1.64922953425075	-1.43142774211354	0.152307662260253	NA	FBti0061018
609.96387655831	0.304411940393051	0.205602722134134	1.48058322007261	0.138717669534248	0.66329572838406	FBgn0003507
65.3751147872558	-0.236388155163556	0.461515959378095	-0.512199308301485	0.608511527156932	0.990211515424072	FBgn0015572
22.9270419889497	0.0265797353996769	0.719747096737845	0.0369292707398834	0.970541400984432	0.996125310616291	FBgn0042106
12.808103930145	0.190471636222981	1.03709179400091	0.183659380321752	0.854280676583637	NA	FBgn0262003
11.7492823790213	1.81517471860662	1.27520282600836	1.42344000623688	0.154608642039334	NA	FBgn0039471
1.67606405238014	-4.11409909229142	3.16258292558625	-1.30086678803174	0.19330405603511	NA	FBti0020298
1265.04396617323	0.0826572651782245	0.128039307319322	0.645561639693057	0.518563287021209	0.967280920110972	FBgn0003525
1238.76327476942	0.143281205417795	0.135443127816943	1.05786988034893	0.290114768536159	0.868127273164875	FBgn0015229
1038.18779373565	-0.395155697599644	0.139484055790619	-2.83298112719648	0.00461161086199595	0.0837651200241439	FBgn0283499
7.75817361978224	0.250934729837058	1.2468676023746	0.201252105162701	0.840501450828252	NA	FBgn0039490
436.292945364352	-0.573318753242017	0.182119781855767	-3.1480311880456	0.00164374154605756	0.0390484589359618	FBgn0037384
1602.09489301177	0.529618940460302	0.13584235271341	3.89877626440742	9.66800535233063e-05	0.00438806521758963	FBgn0265082
34.3813788375882	-0.062712598810772	0.580347940895115	-0.108060345168186	0.913947823873262	0.996125310616291	FBti0019350
120.692088626437	0.0918842431855981	0.397650809744592	0.231067662717988	0.817262236757998	0.996125310616291	FBgn0037239
1.46150637189489	-0.818972407211722	3.46419541772499	-0.236410568243739	0.813114096319181	NA	FBgn0053658
91.8462362631995	0.564992080831015	0.571764841711741	0.988154639133721	0.323076919704284	0.890590700805921	FBgn0051313
503.851083937748	0.0349114243567156	0.175406125200752	0.199031956932858	0.842237746635779	0.996125310616291	FBgn0039698
80.9611262998689	0.240172454402586	0.446812078886821	0.537524533806129	0.590905342837522	0.989053050619845	FBgn0037553
429.603701585722	-0.503141297874747	0.206142400368399	-2.44074628497378	0.0146569480288393	0.180612986227624	FBgn0039754
104.361748820127	0.547697577491486	0.414913927449639	1.32002697730113	0.186826011125625	0.747905630942617	FBgn0038173
18.5909089445251	0.376522476430639	0.810493344679438	0.464559615328561	0.642246858306849	0.990211515424072	FBgn0265419
36.8002044928258	1.47290994822134	0.59443554518195	2.47782953115715	0.0132184282799748	0.167878540323085	FBti0019326
163.221856538811	-0.216805301318518	0.287955646364181	-0.752912137879463	0.451502713746418	0.945864793879175	FBgn0051125
190.780184177006	-0.447582436697776	0.268226684283206	-1.66867229445822	0.0951823427600399	0.556423841767025	FBgn0039829
3542.43097321552	0.0730955911728723	0.148360784026801	0.492688089055043	0.622232994978998	0.990211515424072	FBgn0010328
1289.54555644991	-0.140833947223879	0.132638462340227	-1.06178814756334	0.288331871703204	0.865937403546779	FBgn0038515
2420.04439559841	0.059431003938738	0.123258523810812	0.48216546897769	0.629688404883487	0.990211515424072	FBgn0039776
2324.28091612113	0.123834676105844	0.131498947236264	0.941716102740735	0.346338008536167	0.903162512951224	FBgn0019957
10828.8073151386	0.0658379391484119	0.10799681373431	0.609628533211952	0.542107905948408	0.976623437312349	FBgn0000150
154.780098333489	0.0659751942389989	0.29468446105232	0.223884198044923	0.822847411784694	0.996125310616291	FBgn0038047
6943.90037798465	0.126938331503478	0.0944269871859327	1.34430140457122	0.178850941568493	0.731579313031978	FBgn0002645
1869.14672442173	0.045315510368012	0.129195933796192	0.350750283205489	0.725775698565726	0.996125310616291	FBgn0004436
861.082579836569	0.167003185012951	0.143376316463798	1.16478920041943	0.244104331428698	0.824122392667241	FBgn0069242
55.3558328851025	-0.201118879551667	0.474949150371091	-0.423453498957787	0.671964418975187	0.99300852791188	FBgn0267722
194.09351997653	0.806289886798381	0.287512961913363	2.80436012843603	0.00504165573671489	0.0885574349106797	FBgn0038381
114.899824253124	0.27182558344476	0.329766107844103	0.824298122150458	0.409770185345898	0.929361873855588	FBgn0051373
536.161031471017	-0.0721991856544462	0.169963045786796	-0.424793432714861	0.670987265541385	0.992816254184416	FBgn0044823
23.0539591454634	-0.192855202278775	0.75434388397606	-0.255659529261718	0.798213747742023	0.996125310616291	FBgn0086061
3.81361540248359	1.13934913208469	1.70113855062231	0.669756811794013	0.503012829045237	NA	FBgn0039472
159.18793294675	-0.0626215292718023	0.298314410855779	-0.209917881915791	0.8337317654184	0.996125310616291	FBgn0040687
254.518772817021	0.180422959139966	0.238518479375811	0.756431785126765	0.449390356903734	0.944586993471721	FBgn0038575
179.997040220748	-0.0442206292146728	0.265427867495225	-0.166601305401621	0.86768376649342	0.996125310616291	FBgn0053108
15.2470445575628	0.097750269578519	0.858408296350877	0.113873863980647	0.909337784294178	NA	FBgn0051174
1230.33449975364	0.0218277099335606	0.148974967399356	0.146519313375966	0.883511444576455	0.996125310616291	FBgn0267810
753.166897498084	0.0673005868865032	0.150833410197509	0.44619150888637	0.655458915924602	0.991581886082641	FBgn0001280
4569.18900819424	-0.00529377382372801	0.101812141623646	-0.0519955060300838	0.958532274240522	0.996125310616291	FBgn0016917
2.74677335446742	-0.125172011379493	1.91634900214621	-0.0653179620409996	0.947920841242415	NA	FBgn0051087
548.535375325998	-0.132333983542261	0.176306845967612	-0.750589024583715	0.452900028421189	0.946311562652602	FBgn0039339
581.768944881041	0.164122046489197	0.214637295569082	0.764648315447924	0.444480990481063	0.941377588963206	FBgn0038038
7.24720503770988	-0.160592982214029	1.2599419293881	-0.127460622166946	0.898575837883247	NA	FBti0019282
2.71949082208459	-0.102568450778163	2.0027331341479	-0.0512142376981256	0.959154806691006	NA	FBgn0039040
79.1360878901658	1.29983627429076	0.420233137431186	3.09313130857895	0.00198056480872683	0.0452255911119276	FBgn0038250
3.47152185970671	-0.704066781880717	1.82054739048904	-0.38673356461849	0.698953464950207	NA	FBgn0039039
594.609079582393	-0.0711443233807248	0.161697375097545	-0.43998440505176	0.659948402309433	0.991581886082641	FBgn0038056
1.28991199396196	2.12956918804704	3.12742111606505	0.680934581245806	0.495912885402606	NA	FBgn0262367
6.59554894044929	-1.08572890187135	1.48394898792343	-0.731648399444427	0.464383198942515	NA	FBgn0083039
16.0536621924711	0.420320057178305	0.85771346840549	0.490047169201727	0.624100521126368	NA	FBgn0039009
97.512228992137	0.413882104102945	0.364217636825651	1.13635931447512	0.255806216014851	0.835408968197011	FBti0019425
33.6713368525721	0.230632911352636	0.646966166445983	0.356483728692624	0.721478335422201	0.996125310616291	FBgn0004118
32.9492765161461	0.108071925018085	0.608116305603956	0.177715881028304	0.858946112528891	0.996125310616291	FBgn0003889
1300.74138460715	0.297247543841497	0.128906474733034	2.30591632000717	0.0211153085413948	0.232436543094168	FBgn0051550
724.626121432285	0.16138310609484	0.176598970519663	0.913839450025964	0.360801213792534	0.912588976164102	FBgn0027865
4094.85151344512	0.624597312380821	0.164376075808191	3.79980668908082	0.00014480900237407	0.00595686738074806	FBgn0266451
22.230935685412	0.114839367402466	0.719578460311619	0.159592558333019	0.87320204143379	0.996125310616291	FBti0019395
2.71871306476627	-0.663690025412053	1.91284664530289	-0.346964576089664	0.728617931704825	NA	FBti0061757
5.49469462436851	-0.109031543470479	1.58424875856998	-0.0688222369628971	0.945131117515522	NA	FBti0061079
30.8346639370434	0.772997121546398	0.613317215260934	1.26035451526912	0.207541502141327	0.778892306742093	RR48326_transposable_element
3.03970306866589	0.618291582998792	1.89639753076256	0.326034796486035	0.744398028488092	NA	FBgn0286507
20.6250120632776	-1.01288516290334	0.75479779106652	-1.34192915624746	0.179618967080905	0.732876541160436	FBgn0037672
18.5588756988673	1.15611347776275	1.20671348490981	0.958067919369576	0.33802851099727	0.901114259301313	FBgn0038846
63.544904395634	-0.0681067031194736	0.428860991239766	-0.158808342354917	0.873819875978973	0.996125310616291	FBgn0038371
1.7596630094832	0.568918729574056	2.32023932883918	0.245198295926949	0.80630289577689	NA	FBti0019363
830.869857006105	0.0251174040708302	0.158663327547658	0.158306298368069	0.874215445346677	0.996125310616291	FBgn0039544
2579.57241924304	-0.224310871159767	0.11966458098154	-1.87449677523519	0.0608619861136431	0.442197897808801	FBgn0263750
841.307650528609	-0.084206451635294	0.144700266021478	-0.581937089340219	0.560609056807941	0.981196670657039	FBgn0039846
3582.57890241882	-0.272827152494941	0.108316025630629	-2.51880689774674	0.0117753215499492	0.156428207581542	FBgn0010247
708.964702981824	-0.115192808169629	0.164089115152489	-0.70201370799385	0.482670614732524	0.954844679675073	FBgn0261380
188.164000069246	-0.667471307897478	1.32167425734928	-0.505019526699525	0.613545121199514	0.990211515424072	FBgn0037762
3.92135469287199	-0.578603507213539	1.72813937688276	-0.334812987281867	0.73776616297092	NA	FBgn0266748
1.45299410643435	-2.18234540881098	2.9532337910217	-0.738968047651919	0.459926399931162	NA	FBgn0040588
10.6877146299825	-3.19430077688389	1.42844638448161	-2.23620628088406	0.0253382619873054	NA	FBgn0039085
3.07163061243816	1.12515724502679	2.17765890672955	0.516682039390903	0.605378135836174	NA	FBtr0304362_df_nrg
101.598411533483	0.278594572794309	0.380862598804578	0.731483148171389	0.464484094065245	0.948833556565987	FBgn0051436
330.765661317299	0.26741553262438	0.214752732636577	1.24522528463898	0.213048950855734	0.784586753367927	FBgn0037703
265.687060045885	-0.138455991540714	0.229114824934523	-0.604308305149097	0.545638685712627	0.976623437312349	FBgn0039128
258.425902823738	0.231620000166506	0.230373847784052	1.0054092614871	0.314699822076107	0.886946173604423	FBgn0266181
1132.05699514695	0.189308547252856	0.139235609604419	1.35962738117568	0.173947868844636	0.724703434295498	FBgn0040208
7.29537935508491	0.248535428211661	1.33196034577094	0.186593714295457	0.851979195457245	NA	FBti0059724
204.891059172502	2.06640759878123	0.281651138179421	7.33676281991396	2.18821884802228e-13	1.22419903452607e-10	FBti0019390
4.13764220079131	-2.07543384394106	1.95482934455022	-1.06169566654351	0.2883738672734	NA	FBgn0266405
1385.71122431617	0.192129519412348	0.125936139913836	1.52561067493255	0.127106852017312	0.636615294190556	FBgn0039252
8.58628086025025	0.651595037195196	1.20131259353405	0.542402569241629	0.587541210130217	NA	FBti0019384
3.91902142091702	-1.98325992614404	1.87825286030468	-1.0559067780801	0.291010807131391	NA	RR48318_transposable_element
95.946993726898	0.38851721963112	0.360943307594835	1.07639402492327	0.281751073474928	0.862074371122783	FBgn0038654
993.97009160121	0.478079698175768	0.146051310295175	3.27336808693843	0.00106273982998714	0.0273986081975256	FBgn0004369
618.275735926755	-0.294553809709427	0.182411293739462	-1.6147783597771	0.106358701091022	0.588840923556378	FBti0019364
1124.31875523537	0.519590870103986	0.210375852638308	2.46982181456587	0.0135180367511736	0.170330307667659	FBgn0014869
565.085624434266	-0.0130296738571107	0.18998712830331	-0.068581876959102	0.945322444987688	0.996125310616291	FBgn0262167
291.355712397377	-0.314363332223722	0.215616384438169	-1.45797515825552	0.14484739042431	0.675344137513109	FBgn0051460
226.31512067294	-0.265569061055268	0.246813007251935	-1.07599297140846	0.281930399819051	0.862074371122783	FBgn0039145
8.10989054967577	-0.850237471244773	1.16608811514772	-0.729136555119647	0.465918135751399	NA	FBti0019376
584.239215178746	0.0496299995954825	0.17114241558203	0.289992398592122	0.771822052907197	0.996125310616291	FBgn0037978
17.6186489100474	-0.39461156061457	0.854492571429396	-0.461808064585586	0.644218967100898	0.990917879005441	RR48388_transposable_element
367.076299226503	-0.0168492008730664	0.19571644185395	-0.0860898589482832	0.931394985082013	0.996125310616291	FBgn0037359
12.8290116237043	0.178795767714219	1.28430601442954	0.139215861099612	0.88927957520822	NA	FBgn0038211
51.0145249723227	0.421295020587869	0.494695043022752	0.851625716751911	0.394421861479535	0.921019300876617	FBti0063825
1.47582747274566	-0.853070735541276	2.51471582507706	-0.339231465851668	0.734435366827411	NA	FBgn0037420
345.974635465265	0.0891211169107066	0.21722709411331	0.410267040004775	0.681610067516491	0.995144820341831	FBgn0039488
516.123510797024	0.311801961014032	0.328702021497489	0.948585468362911	0.342831484668922	0.903162512951224	FBgn0038181
1281.0411101216	0.0484462899549095	0.125231994079434	0.386852340019277	0.698865526373898	0.996125310616291	FBgn0039234
261.60039353718	0.677520824722924	0.297279277816924	2.27907181993414	0.0226627963486952	0.243119873773298	FBgn0039747
102.265895576023	1.02781834515293	0.357355131953003	2.87618185174994	0.0040251773880423	0.0755666271724921	FBgn0038202
929.388061231833	-0.0895240808707432	0.141426827427101	-0.633006357417505	0.526729491424386	0.971415243043918	FBgn0038597
104.031575142644	0.216468867215022	0.43474546962934	0.497920926926695	0.618539776651149	0.990211515424072	FBgn0038237
3904.90502846124	0.240366719571227	0.148283062827612	1.62099915518111	0.105017819881597	0.585764898631698	FBgn0010113
1648.74955852544	0.0147597978179592	0.118936235469922	0.124098410880777	0.901237356367857	0.996125310616291	FBgn0039743
24.8594261093929	0.839691295622429	1.24460598299879	0.674664357308689	0.499889034435318	0.9608205803544	FBgn0038083
582.125227279489	0.179258130367814	0.171912499097739	1.04272889585473	0.297073870946442	0.872970499984137	FBgn0038972
2533.85690156634	-0.0895898641195265	0.156515621392386	-0.572402060078871	0.567049620525054	0.982497665959179	FBgn0027620
211.168845815218	-0.0973315924465184	0.258588033007416	-0.376396352586537	0.706622257191381	0.996125310616291	FBgn0039371
61.0167359124737	-0.0234932083550113	0.486229728092128	-0.0483170958040638	0.961463529984495	0.996125310616291	FBgn0039170
112.657682380189	-0.0291234133995584	0.340485626921912	-0.0855349274588841	0.931836129109385	0.996125310616291	FBgn0051467
43.5005407459306	0.393224870388312	0.545403666080025	0.720979514520931	0.470922118709664	0.950023980156527	FBtr0445452_df_nrg
2042.35162829201	-0.0950586604765161	0.175932747273617	-0.540312488434443	0.588981547341421	0.988850031491596	FBgn0002441
7063.13006857864	0.272865612347988	0.108935091941113	2.50484584430782	0.012250477345213	0.158902736407915	FBgn0014141
625.634397484951	0.0246376463735515	0.196704680214398	0.125251958147095	0.900324084422661	0.996125310616291	FBgn0038251
1464.67068957402	-0.139862695147753	0.123914335557871	-1.12870471780429	0.259022418441518	0.838161476073551	FBgn0025457
25.2361134821209	-0.603523563801737	0.742929709600843	-0.812356210826451	0.416587265029594	0.930563966543447	FBgn0037970
752.707296657801	-0.0443254169474167	0.160032935922839	-0.276976840372338	0.781797889411781	0.996125310616291	FBgn0037653
1.25662478087098	0.756701355085202	3.0640096475192	0.246964416609416	0.804935762642337	NA	FBgn0266371
17.9327878650087	-0.965740095218883	0.974852354437349	-0.990652677631655	0.321855205857552	0.889194542800036	FBti0020375
533.079485858758	-0.109619126973613	0.171511852822542	-0.639134410652261	0.522735496083296	0.968198554159244	FBgn0038190
8.7231700294754	-5.00893341472893	2.20274266308036	-2.27395305801375	0.0229688090619021	NA	FBgn0051265
47.8573322889418	0.132909378414648	0.554187050149699	0.239827650932562	0.810463870091387	0.996125310616291	FBgn0038315
101.073011469227	-0.250668295427932	0.529565696056986	-0.473346928047541	0.635965686875545	0.990211515424072	FBgn0004185
6.98892220592111	-0.287519599965553	1.42965406857472	-0.201111308172748	0.840611539998094	NA	FBgn0038261
25.6904640922695	-0.231938671864962	0.795539890409503	-0.291548764129945	0.770631654426125	0.996125310616291	FBti0019341
3.00777552489363	0.136773194466995	1.85588168692138	0.0736971518340054	0.941251365135093	NA	FBgn0039593
4.0972023915585	-3.86746730964922	2.22859858156972	-1.73538085397378	0.082673369022729	NA	FBgn0038391
93.9802914618535	0.0449239006599816	0.527575948019904	0.0851515328334996	0.932140921762639	0.996125310616291	FBgn0039321
4.16861767444783	-0.726524158352335	1.69796184797052	-0.427880143020121	0.668738384692802	NA	FBgn0266227
194.55422865107	-4.25453382618878	2.3253563144546	-1.82962662527986	0.0673057895811126	0.462627082902218	FBgn0051198
8.3200517664342	0.582085534628188	1.16680167812811	0.498872726650534	0.617869048738755	NA	FBgn0039645
1027.01740709133	0.0208320402732783	0.135143756941897	0.154147263215679	0.877493622931318	0.996125310616291	FBgn0039187
12.9150654632151	-0.42384121754667	0.981178631823231	-0.431971512423876	0.665762118076733	NA	FBgn0037304
6689.76887745057	0.124019203900352	0.138502787324727	0.895427494968621	0.370558608283215	0.913679121882856	FBgn0037913
37.7677830193328	0.090477335762508	0.563985684068599	0.16042488013136	0.872546391920918	0.996125310616291	FBgn0082978
18.0006003500567	0.228207131831184	0.818506063062071	0.278809335849572	0.780391149482118	0.996125310616291	FBgn0086664
3489.68141746259	0.447482848672897	0.119096202785752	3.75732255274249	0.000171741068019248	0.00685743783249985	FBgn0261552
25.850244954104	-0.362775475399246	0.692596955508854	-0.523790167591356	0.60042449288111	0.990211515424072	FBgn0038897
6.37886974189412	-1.3058845198189	1.40623248373774	-0.92864055902612	0.353075395047879	NA	FBgn0037836
1804.14270971679	-0.1665216901735	0.116825130922863	-1.4253927118083	0.154043713642788	0.690819684147959	FBgn0266581
26.5162062436483	-0.0201690487777147	0.696517289651317	-0.0289569965848393	0.97689888795271	0.996125310616291	FBgn0266393
749.337505226718	0.104433316352959	0.170300931034209	0.613228099921437	0.539725527120805	0.976623437312349	FBgn0037856
2848.4433053955	0.0413348435336314	0.110102610852402	0.375421102311941	0.707347313310537	0.996125310616291	FBgn0038947
567.872505231052	0.0537731209440271	0.164282616520863	0.327320821172812	0.743425246017431	0.996125310616291	FBgn0267650
663.212575853298	0.180688457519963	0.164401335052306	1.09906928348529	0.271737846724765	0.852868097336156	FBgn0039849
1.28991199396196	2.12956918804704	3.12742111606505	0.680934581245806	0.495912885402606	NA	FBtr0304170_df_nrg
9706.28328397651	0.767943072734028	0.170782564524916	4.49661284142381	6.90445438555227e-06	0.000515026267466295	FBgn0016123
1071.05898353522	0.0478910843163279	0.138235677200792	0.346445181780132	0.72900817479155	0.996125310616291	FBgn0038318
1803.28170126165	-0.151635198152355	0.154508873280759	-0.981401229150232	0.326394920263188	0.891001449047765	FBgn0039559
30.1659465150841	-0.0728200838655436	0.655502884338207	-0.11109040952438	0.911544653759006	0.996125310616291	FBgn0264426
905.292329020222	0.00366920358451824	0.144584414532011	0.0253775871790515	0.979753788190133	0.996125310616291	FBgn0037370
5.52600346236281	-4.31963962317415	2.05052314674042	-2.10660368796168	0.0351519468034924	NA	FBgn0038691
408.466705859	0.580435143071533	0.213595122030148	2.7174550502591	0.00657860905806379	0.105606968078444	FBgn0037835
2624.28234584153	0.120008475012293	0.117527422278626	1.02111041564228	0.307202128920335	0.881753556981784	FBgn0027493
32.9976784959733	0.098120857801825	0.64389826990224	0.152385652188074	0.878882772813545	0.996125310616291	FBgn0010015
397.838982524534	-0.0108965158249459	0.194448765363163	-0.0560379789740243	0.95531155183559	0.996125310616291	FBgn0261053
21.2554957135529	0.688459221999433	0.900319053474493	0.764683607819411	0.444459969554043	0.941377588963206	FBgn0037801
341.632769133722	0.366411290638709	0.227054054749597	1.6137623749675	0.106578978562086	0.58918586518339	FBgn0051451
666.773742622846	-0.0266595819430139	0.178276619377495	-0.149540540066912	0.881127122632406	0.996125310616291	FBgn0038256
230.894573618188	-0.0911892492106138	0.250078689557602	-0.364642222701705	0.715378492630182	0.996125310616291	FBgn0038549
316.559081598421	0.0798799011283725	0.241121603593726	0.331284712517776	0.740429437612926	0.996125310616291	FBgn0004087
151.196923795438	-0.255935470475252	0.297345245575258	-0.860735035396673	0.38938399224063	0.918876358207412	FBgn0011282
99.2238770329817	-0.179101344678835	0.347775930678242	-0.514990627239633	0.60655956961889	0.990211515424072	FBgn0038613
443.586139874128	0.295648991984696	0.184518017070277	1.60227709293067	0.109094348847157	0.59680547035405	FBgn0037472
3871.95190445194	-0.243522561069944	0.102312913829673	-2.38017423172359	0.017304453998303	0.201687016444805	FBgn0260962
82.5223623971836	-0.433826604939633	0.686078048541434	-0.632328356608881	0.527172337886869	0.971591383399139	FBgn0037684
622.729976068756	0.0433718218707757	0.158439369233554	0.273743969573885	0.784281385059704	0.996125310616291	FBgn0038722
2.01543825651958	0.907777681885984	2.54312246988336	0.356953977889873	0.721126259362738	NA	FBgn0015574
7.05355505078396	0.338135489498245	1.34858210989539	0.250734076195387	0.802019713052579	NA	FBgn0039777
14.8970574551033	0.591773169460095	0.890448153087657	0.664579029568541	0.506319785720886	NA	FBgn0261356
139.77236304438	-1.05936952941914	0.424342980201254	-2.4964935885512	0.012542793615501	0.160941878169542	FBgn0051475
528.241314357241	0.700997879986241	0.172055987009394	4.07424287972011	4.61642842497132e-05	0.00239868832468403	FBgn0039738
1177.71300106786	-0.172410519800923	0.137487209065896	-1.25401134383555	0.209837882281164	0.782103952313108	FBgn0039381
39.2958485561526	-0.108699478059335	0.560009243146713	-0.194103007029934	0.846095227137653	0.996125310616291	FBgn0051068
487.564586510944	-0.118817178653546	0.173662344901235	-0.684185041501769	0.493858326728606	0.959888059668777	FBgn0037250
353.650901387377	-0.166549141150796	0.202906403530449	-0.820817570332634	0.411750188877745	0.929361873855588	FBgn0051155
724.365225855333	-0.034569497464277	0.149963857544322	-0.230518859879688	0.817688610000583	0.996125310616291	FBgn0027526
151.73333310931	-0.11466133322547	0.289851398129534	-0.395586614263037	0.692410013533499	0.996125310616291	FBgn0039271
6854.29601515032	0.439764254180481	0.124176261394154	3.54145187850843	0.000397931436988778	0.0133307031391241	FBgn0037607
391.312562970606	-0.0863629961446612	0.197342470827912	-0.437630053897381	0.661654481283155	0.991581886082641	FBgn0037550
10.9114775165715	0.895545892815824	1.03452374632346	0.865660064351793	0.386676606390165	NA	FBti0019391
173.507977547761	-0.446717123307925	0.305427895182777	-1.46259438104236	0.143578401687698	0.674582863641884	FBgn0038693
5034.49405574237	0.638995797566512	0.162902995903749	3.92255399614666	8.76152494586263e-05	0.00403426759750029	FBgn0266448
6.40189895352336	-0.52237994352214	1.32653045451872	-0.393794158093164	0.693733017819992	NA	FBgn0037974
1153.05319934874	0.324134338495475	0.13838845914227	2.34220642750454	0.0191701087720952	0.218648671815467	FBgn0038877
257.341079792434	-0.202966731268019	0.22575178447284	-0.89907032957446	0.368615200831596	0.912993426834653	FBgn0039766
465.091313220142	-0.103056766013955	0.17989759245306	-0.572863508670048	0.566737114064981	0.982497665959179	FBgn0038106
749.152499199125	-0.231354771497171	0.151805627081414	-1.52401973461165	0.127503781484324	0.637292179244792	FBgn0003275
1.49866083905698	0.15687264577282	2.49925955359514	0.0627676487410686	0.949951527616753	NA	FBti0059879
4.79680579105201	-3.02865735159585	1.86903299944886	-1.62044081216808	0.105137618904306	NA	FBgn0085312
2.96848363109449	-0.850762100924765	2.21451931659572	-0.384174612769964	0.700849033326506	NA	FBgn0262722
229.89021237445	-0.193384242490004	0.240783681032419	-0.80314513699941	0.421890851478669	0.932979918804415	FBgn0038045
16.5044623570091	0.823802708853867	0.900878515071441	0.914443729173116	0.360483732950245	0.912541675481106	FBgn0037408
291.745434247718	0.215764835275312	0.273058751499423	0.790177330301639	0.429424213344936	0.935085507554695	FBgn0038407
1323.39587282516	-0.308775432459469	0.153515260490576	-2.01136637147826	0.044286772660596	0.364549925647934	FBgn0039644
529.922674946858	-0.249651069937916	0.295267095440206	-0.845509282250762	0.397826552318516	0.922441967489921	FBgn0037819
17.6227120094364	-0.219864232937117	0.808080307304239	-0.272082156871989	0.785558848936859	0.996125310616291	FBgn0259831
594.736790404792	-0.0824601262990533	0.166147994690047	-0.496305275624209	0.619679044714361	0.990211515424072	FBgn0037235
12.4458221248291	-2.78005279175924	1.43431441054752	-1.93824503980129	0.0525933341600177	NA	FBgn0259237
457.925903724546	-0.159689273995057	0.189958842159463	-0.840651965339967	0.40054293772922	0.923852197377379	FBgn0038923
1154.11132411845	0.04871505572667	0.138526642651397	0.351665605938792	0.725089057407875	0.996125310616291	FBgn0037843
1953.56625618264	0.314698163822996	0.130845007186087	2.4051216824455	0.0161670816066445	0.192850187736403	FBgn0053208
42.4393494262706	-0.718831010047024	0.532299501362899	-1.35042585650847	0.176879421570073	0.729758056027858	FBgn0087012
1.49788308173866	-0.869202507209145	3.44076975161935	-0.25261862023754	0.800562939753467	NA	FBgn0038978
372.431738753886	0.605030952240289	0.271710899364375	2.2267452415625	0.0259643049339869	0.266039018229285	FBgn0051547
21.1431859438365	-0.0850809426227917	0.75619755677285	-0.112511528053441	0.910417829716227	0.996125310616291	FBgn0051391
79.7520405747178	0.274768149431263	0.38804637694379	0.70808069797045	0.478895145429417	0.953393223394708	FBgn0040575
71.0013195244928	-0.653826872121047	0.416104257319685	-1.57130541353419	0.116111724360657	0.61193751876613	FBgn0039154
1200.15954319698	-0.269600558381096	0.12947319823479	-2.08228855127372	0.037316121019039	0.328505175516937	FBgn0038805
94.1847319354461	-7.47645559337281	2.71547409452225	-2.7532781875749	0.00590017370447519	0.0979481358744404	FBgn0038481
1124.79021569063	0.00705117141948307	0.13247812662947	0.0532251745920638	0.957552497616685	0.996125310616291	FBgn0051301
795.101992116479	-0.077354729513758	0.154091805463713	-0.502004173946644	0.61566458492176	0.990211515424072	FBgn0260722
173.272050386187	0.711278417203192	0.391943646910336	1.8147466423047	0.0695628536287262	0.471720466213223	FBgn0038198
339.565883985776	-0.262588533477636	0.213786168672936	-1.22827653027152	0.219343178235467	0.794860060784511	FBgn0039296
6.4551043489703	-0.533711469575601	1.34770024652419	-0.396016451693972	0.692092891620442	NA	FBgn0037310
43.0070357610027	-0.377930571131721	0.581520721673641	-0.649900436985325	0.515756535896252	0.965797522148737	FBgn0038435
15.5739865398259	-0.455692785421762	0.8538813380191	-0.533672262329697	0.593568303014686	NA	FBgn0286915
8.31168264394689	-0.90857746355599	1.2007996458001	-0.756643680512246	0.449263364577137	NA	FBgn0037683
17.4768131822293	2.21011911889072	1.29616429235741	1.70512266995956	0.0881715484049745	0.53882808530783	FBgn0000276
1545.68582578993	0.0923855337802352	0.125313556176831	0.737234953653933	0.460979480692938	0.948629797155373	FBgn0037371
166.780321671299	-0.111394193320599	0.27549143776126	-0.404347206671203	0.685957416274789	0.996125310616291	FBgn0037345
12.1150185124482	-0.634410992212656	1.02769637967839	-0.617313639278551	0.537027872202508	NA	FBgn0270925
881.106849610093	-0.282083633384167	0.154240269602245	-1.82885853423107	0.0674208034564817	0.462804521395444	FBgn0037614
774.322907403028	-1.0599798777713	0.183590243484062	-5.77361769152683	7.75873684174534e-09	1.35644541441076e-06	FBgn0037525
1005.93358654025	-0.108410286509322	0.134921226658172	-0.803508011263374	0.421681168189175	0.932979918804415	FBgn0038046
15.256858166044	-1.52649783625217	1.26597141100122	-1.20579171297787	0.227897811605015	NA	FBgn0266702
672.243848273153	0.776073779061021	0.262021437472774	2.961871313074	0.00305775553698739	0.0620437888885024	FBgn0038761
2.2241871016146	-0.140387905695075	3.02135780165025	-0.0464651705992568	0.96293949392342	NA	FBgn0051576
353.641169762052	0.26325603068729	0.203947006457575	1.29080605427789	0.196770937915204	0.765695256164713	FBgn0038536
548.615560464922	0.0652738461678083	0.16706273475773	0.390714579540833	0.696008220917466	0.996125310616291	FBgn0037330
36.7623100066293	0.251534400405641	0.597237195508016	0.421163320532444	0.673635826333147	0.993104327168283	FBgn0038348
1629.34457186617	0.0993189783390875	0.137923935515355	0.72009965469721	0.471463640111504	0.950023980156527	FBgn0259685
14.6544026911394	-0.402065322601175	0.890664010351535	-0.451421992949378	0.651685435307756	NA	FBgn0038946
1511.19805108793	0.0112135928008084	0.131518200465511	0.0852626690535433	0.932052569202258	0.996125310616291	FBgn0037533
131.229005212076	0.0912088822871072	0.380182376304281	0.239908233447696	0.810401397868484	0.996125310616291	FBgn0037712
1.48878890427772	-0.856916996852202	2.8967810335068	-0.295816973026377	0.767369860209563	NA	FBti0019423
721.027502723592	0.0059814370180878	0.150818607469273	0.039659808020084	0.968364345002608	0.996125310616291	FBgn0038953
512.575090348036	-0.0436392231086551	0.170274518885898	-0.256287455070702	0.797728883257477	0.996125310616291	FBgn0051390
210.68775843822	-0.287371939099186	0.264438429079583	-1.08672532997351	0.277158216130496	0.857845822645815	FBgn0038627
13.3675801939302	-0.73980497336462	0.984805867975206	-0.751219095480903	0.452520809929297	NA	FBgn0051528
351.301324840101	-0.159900858011967	0.205178023943616	-0.779327410112447	0.435786872180312	0.937360027521989	FBgn0027583
1.5214942053683	1.17268493530326	2.87337836587209	0.408120611344318	0.683185128619193	NA	FBgn0267202
7.76590812792446	0.253465859254917	1.33147754183186	0.190364351850949	0.849023629957367	NA	FBgn0010040
181.052678948054	0.520828727291017	0.349773464992917	1.48904585229633	0.136475294916798	0.658767072831774	FBti0062914
924.61781467707	0.124610197078377	0.187916404286835	0.663115056672602	0.507256868225013	0.961788511549744	FBgn0039632
1856.98235224294	0.245330003713095	0.116203842007704	2.11120389373039	0.0347547903067206	0.317175403911027	FBgn0037442
11667.1055653479	0.0741350616843973	0.0929319617581486	0.797734818913331	0.425024393550515	0.934302149201712	FBgn0004103
246.646845886034	0.0326286714202416	0.254009212627871	0.128454677224811	0.897789163339824	0.996125310616291	FBgn0039702
9.27716024039815	0.388819263074116	1.10703435462694	0.351226013401496	0.725418795872233	NA	FBgn0037563
2139.20794048506	0.528232707719922	0.15617918196721	3.38222227230531	0.000719019411928619	0.0204710132317286	FBgn0026059
12.3688680867326	-0.689068602979105	0.977081046735788	-0.70523177711934	0.480666008844644	NA	FBgn0259233
29.3061755397635	0.651303494511126	0.651937564251593	0.999027407262235	0.317781414690688	0.888994066791004	FBgn0046756
1.22992416048855	-0.438596804446184	3.08491354618127	-0.142174747486558	0.886941977731972	NA	FBgn0039521
807.57887425323	0.0162788186186785	0.159460973904362	0.102086537038472	0.918687987068779	0.996125310616291	FBgn0039125
1139.38938385081	-0.05626509981697	0.132731869332185	-0.423900455105899	0.671638412241305	0.99300852791188	FBgn0038467
1030.39384869647	-0.16970057949175	0.141726324167374	-1.19738221172899	0.231157613772602	0.810952718682736	FBgn0010926
303.57232705598	-0.101605302454521	0.210401456337306	-0.482911593024491	0.629158509932315	0.990211515424072	FBgn0038387
652.293765568509	-0.159403734067771	0.156192850821561	-1.02055717165876	0.30746428942642	0.881753556981784	FBgn0037244
470.432289989682	-0.0412427324339466	0.17743972435574	-0.232432351795481	0.816202223769206	0.996125310616291	FBgn0037979
687.709610643333	0.532413015982222	0.157373181854169	3.38312417471223	0.000716662207740673	0.0204559526592102	FBgn0053105
35.0811565498792	-0.203265726677046	0.573709774302956	-0.35430061641186	0.723113605843725	0.996125310616291	FBgn0082979
121.801625507425	0.114246347873199	0.347126856983285	0.32911987526998	0.742065082054124	0.996125310616291	FBgn0001281
106.021740061588	0.151734507364414	0.373384351221545	0.40637618279397	0.684466216900979	0.996125310616291	FBgn0267366
2.18374729238179	-1.6570698873728	2.19898727779285	-0.753560470361621	0.451113188052569	NA	FBgn0038225
16.1731934664373	-0.45191722274308	0.960961733302051	-0.470275981948006	0.638157854872761	NA	FBgn0015591
6.53019104061281	0.138949417993692	1.31801749102961	0.105423045550896	0.916040130250922	NA	FBtr0309635_df_nrg
676.599996724681	-0.266043351446417	0.172580592965011	-1.54156007275021	0.123180534371628	0.629287354369532	FBgn0037613
60.0386982124299	-0.126535861053292	0.483567237297949	-0.261671700010824	0.793574560605462	0.996125310616291	FBtr0445482_df_nrg
10.8554417538443	-4.29002640542905	1.59676509622193	-2.68669851036924	0.00721620543986395	NA	FBgn0051262
70.7924643302021	-0.229340623565646	0.411055648780748	-0.557930840376246	0.576891611047408	0.984607825348361	FBgn0040528
98.6807850618192	-0.257325968409633	0.357810951644717	-0.719167390564225	0.472037788916843	0.950023980156527	FBgn0051183
2786.33209609054	0.0498253864605069	0.109753010963325	0.453977399099842	0.649845093908176	0.991581886082641	FBgn0014029
22.4329180010477	-0.253691562603055	0.858452992754865	-0.29552178714985	0.767595311403516	0.996125310616291	FBgn0013949
576.023988280844	-0.303662455189722	0.172949266357914	-1.7557892067683	0.0791244080034266	0.509623931322353	FBgn0037504
7.90642133031527	1.20037849338812	1.34433046350297	0.892919208466232	0.371900439760667	NA	FBgn0039778
1.4810543961355	-0.873190167872098	2.90014691742876	-0.301084804574749	0.763349827921078	NA	FBgn0037941
115.011298533616	-0.551897369078689	0.430990504674612	-1.28053254791624	0.20035790537373	0.771424094427025	FBgn0267758
7.17948269609425	-0.571004341202728	1.25883888558012	-0.453596046121176	0.650119599833654	NA	FBgn0023179
2.19284146984273	-1.66381506513254	2.19792048864464	-0.756995111392103	0.449052791259528	NA	FBgn0051104
419.765315063611	0.865226596029516	0.24927943951273	3.47091038763882	0.000518697068878854	0.0163410599783904	FBgn0046258
15.3754797876255	-0.31869364276551	0.863279601993075	-0.369166191381951	0.712003854168825	NA	FBgn0038095
3.94263254454666	-0.995456417945663	1.65803955367343	-0.600381586639596	0.548251956503373	NA	FBgn0039202
903.931342323478	-0.0895630407435111	0.144129460642439	-0.621406895885791	0.534331935980544	0.975304124171551	FBgn0038723
2.00556632174031	0.151124819232933	2.21618671635343	0.0681913749043661	0.945633292819854	NA	FBgn0039739
3.03447614527606	0.629437722348311	1.82321351492835	0.345235331569516	0.729917458985697	NA	FBtr0309591_df_nrg
670.890582500637	0.030228135163507	0.169685489658968	0.178142133568752	0.858611353397386	0.996125310616291	FBgn0022359
15.6142991146526	0.21126049141248	1.34145215100502	0.157486415936791	0.874861512818408	NA	FBgn0037936
39.9044886485162	-0.302761469945366	0.547950857842247	-0.552533982951678	0.580582558244789	0.985900781707767	FBgn0038109
8.70871140960477	-0.268738821163598	1.12901123135017	-0.238030246025291	0.811857635352247	NA	RR48350_transposable_element
208.907176506057	0.0343777517627103	0.2490016206565	0.138062361490147	0.890191132029547	0.996125310616291	FBgn0051251
786.241678554801	0.190211737224332	0.184080622504196	1.03330668180458	0.301460401321074	0.877278159690229	FBgn0039113
10207.7703200725	-0.0617081480328272	0.0926531254468456	-0.666012589809814	0.505403053282136	0.9608205803544	FBgn0038277
156.128320738639	0.468732544993755	0.341562643878123	1.37231794341365	0.169964482145142	0.718461799383661	FBgn0284229
6.81880910775963	-3.57977112084467	2.1508032729537	-1.66438798278773	0.0960349200232008	NA	FBgn0265169
741.160053257192	-0.176441123607789	0.153606224376786	-1.14865868439674	0.250696748470095	0.830460301076407	FBgn0262473
14.9859369824472	-2.05798519572221	1.03902937497546	-1.98068047476599	0.0476271177555466	NA	FBgn0259222
3150.94592738038	0.0789813559157092	0.118751887328682	0.665095584519882	0.505989358642921	0.9608205803544	FBgn0016120
20.3963818296042	0.0139911331388367	0.793831091952295	0.0176248238204273	0.985938153206171	0.996266774697358	FBgn0083974
697.492887475978	0.238802042053388	0.152317319156696	1.56779310045315	0.116929425620111	0.613978834752086	FBgn0037853
82.167370078506	0.218805806813959	0.385890301194584	0.567015564103611	0.570703607311204	0.982753710367587	FBgn0002863
5.73035584373101	-0.236831220606443	1.3672434192611	-0.173218036576423	0.862480046800546	NA	FBgn0038606
10.0495170595792	0.288244698277527	1.04953121817083	0.274641376346949	0.78359177449015	NA	FBti0019464
6.40034343888672	-1.02634811748395	1.33772636183712	-0.767233230026549	0.442942858991945	NA	FBgn0039768
878.694250813386	0.182694078102076	0.151261661187888	1.20780161124334	0.22712358158114	0.804968563291534	FBgn0039869
17.9496851615237	-0.350595252869959	0.903295916205566	-0.388128902810375	0.697920643927577	0.996125310616291	FBgn0026565
1.53968256029019	1.13056333173002	2.86627125208579	0.394436964368709	0.693258457614648	NA	FBgn0038266
162.156310875959	0.015160025478473	0.279657509821338	0.0542092557720266	0.956768446489768	0.996125310616291	FBgn0065087
1063.69736030907	-0.221942507045761	0.139639216527947	-1.58939954379751	0.111970217541163	0.604604238461605	FBgn0037723
44.095373038532	-0.0614034192945852	0.533526444722236	-0.115089739041057	0.908373992918421	0.996125310616291	FBgn0264741
5.42232727136344	-0.954003625321987	1.46256876978093	-0.652279499626458	0.514220882432209	NA	FBgn0051464
188.831611609258	-0.436027176879726	0.291342548137735	-1.49661345267561	0.134493867664445	0.653147519660362	FBgn0259730
2.00943357581142	0.155852931558509	2.57806803490384	0.0604533819311413	0.951794543730458	NA	FBgn0265041
238.256204967041	-0.103093143425962	0.246437485691838	-0.418333855081108	0.675703040197534	0.993104327168283	FBgn0038426
438.336731097941	0.0426311494004282	0.182682137527799	0.233362440232784	0.815479976404775	0.996125310616291	FBgn0037719
101.248975470395	-0.142019684689943	0.35577442032468	-0.399184642224518	0.689757158499809	0.996125310616291	FBgn0039058
917.213714863077	0.154962617725344	0.199169228060267	0.778044978305852	0.436542497715197	0.937360027521989	FBgn0027508
1997.93567191066	0.0370688255104919	0.116783107725641	0.317415987914774	0.750927977382025	0.996125310616291	FBgn0003205
22.5643052088433	0.342408768262606	0.713994909801255	0.479567520107276	0.631534946283874	0.990211515424072	FBgn0261817
2794.14536437636	0.665421591245128	0.524496601488691	1.26868618282072	0.204553012432337	0.773866513610574	FBgn0002772
1316.00067738357	0.256052123413757	0.14693140816423	1.74266432625188	0.0813922665079175	0.518325594739379	FBgn0027497
6.44987742558047	-0.529079981910909	1.39337996641827	-0.37970976665534	0.704160869493098	NA	FBgn0265203
440.322035569587	-0.0844968402159338	0.18509005485837	-0.45651745189978	0.648017924143075	0.991381795541753	FBgn0038471
4.95413177047885	-0.133099367697265	1.49697529107542	-0.088912200816385	0.929151687108065	NA	FBti0019419
240.105657184872	1.96551235643176	0.295582606750943	6.64962116017839	2.93848370848047e-11	9.96324067096604e-09	FBti0019430
5866.63565680803	0.0735453138760627	0.102933957768665	0.71449029523716	0.474924055045767	0.95211772738575	FBgn0051144
1084.16025009707	-0.0517329830893483	0.132404124350371	-0.390720329469883	0.69600397029218	0.996125310616291	FBgn0024833
2427.27055750047	-0.135346763769291	0.10864113026796	-1.24581512945844	0.212832273838114	0.784586753367927	FBgn0014879
1.75443608609336	0.589238378553989	2.73519003386955	0.21542868000304	0.829433111492956	NA	FBgn0038685
2.00692599105903	0.131719099188153	2.266097196783	0.0581259706667236	0.953648287760862	NA	FBgn0039420
421.299078579753	0.0722952154764185	0.187990790356047	0.384567857497138	0.70055761197822	0.996125310616291	FBgn0039210
1098.57435616063	-0.0418312729622907	0.148363394654464	-0.281951441322268	0.777980744453391	0.996125310616291	FBgn0039055
620.791836812692	0.0637840823873757	0.162853505404886	0.391665394176171	0.695305462673612	0.996125310616291	FBgn0024330
251.625081843331	-0.135491953500458	0.229394645996867	-0.590650025468809	0.554754938859452	0.979104754123542	FBgn0038590
984.862162984784	0.121618271362806	0.138640962861344	0.877217446076435	0.380368541856832	0.914776103111646	FBgn0278604
380.721471490725	0.531124914984653	0.25301656440609	2.09917052755566	0.0358018710656733	0.322274445176041	FBgn0024944
65.9447648831377	-0.125409343381735	0.423684462322861	-0.295997032069986	0.767232347962017	0.996125310616291	FBgn0038431
4279.61024249952	0.740466951653918	0.203649684374215	3.63598379211469	0.000276921743695358	0.0100927602286885	FBgn0261015
590.590447606188	-0.245647894761178	0.165130224868261	-1.48760104309888	0.136856138199531	0.659467411849508	FBgn0039189
138.919457137552	-0.0106008441105107	0.323330571600555	-0.0327863958487881	0.973844926921313	0.996125310616291	FBgn0266735
6.11183172093557	-4.47888205000067	2.13705630648569	-2.09581845663488	0.036098298452062	NA	FBgn0038718
3.37515731638952	-1.70367137360264	2.18515475386391	-0.779657079476915	0.435592748634185	NA	FBtr0304320_df_nrg
885.28028220857	0.316014052597008	0.265107102476135	1.19202409005793	0.23325179955185	0.811311375470114	FBgn0002868
16.6119905408226	-0.331728162984494	0.826014598937598	-0.401600847504579	0.687977806040156	0.996125310616291	FBgn0065098
56.3373773184057	-0.0864739781203307	0.474823554539778	-0.182118130605685	0.85549002049982	0.996125310616291	FBgn0263550
976.995618390026	0.796709807154625	0.138411786746129	5.75608353800045	8.60877961313108e-09	1.45944901653521e-06	FBgn0051352
229.238459268101	0.0788080077665623	0.252506810945267	0.31210250318216	0.754962624225952	0.996125310616291	FBgn0014135
81.2303026919708	-0.313722900799674	0.478982433864209	-0.654977883570182	0.512481993621314	0.964510229836185	RR48364_transposable_element
18.2016146870095	0.109315117726705	0.827564225993946	0.132092609000119	0.894911041850165	0.996125310616291	FBgn0086663
17.3365647332644	-0.178920892298004	0.878726465628306	-0.20361386540244	0.838655257104504	0.996125310616291	FBgn0038902
2.38476162933459	-3.01685436143007	2.53590744251895	-1.1896547605986	0.234182113159879	NA	FBgn0037572
2.13749864775875	-2.83009772590683	2.74375813790286	-1.03146763805864	0.302321576587218	NA	FBti0063293
1.28604473989085	2.12151406162976	3.69110921253641	0.574763286446332	0.565451399612021	NA	FBgn0038919
1.56988027662838	4.16814771986407	3.31791732659728	1.25625424312146	0.209023805867948	NA	FBgn0267127
251.717203053312	0.006133137982502	0.262290353537038	0.0233830100870863	0.981344757288036	0.996125310616291	FBgn0039642
48.8431051444379	0.00102033601682948	0.500975117327388	0.00203669999075561	0.99837494964588	0.999083097581861	FBgn0037824
22.2738830793972	0.249745133844807	0.732333783729892	0.341026372664136	0.733083728012328	0.996125310616291	FBgn0039201
66.4777509858053	0.0452425294214857	0.57346853863744	0.0788927837767385	0.937117903064208	0.996125310616291	FBti0020345
7.55867800368853	-1.38371018344252	1.37932106416623	-1.00318208674566	0.315773014305294	NA	FBti0019375
5.17469413167226	-0.558061371756957	1.58173567645685	-0.352815821292618	0.724226521908351	NA	FBti0061578
527.788680001088	0.0188308965451375	0.192438970874111	0.0978538622379986	0.922048336687255	0.996125310616291	FBgn0265189
1.2018638707874	-1.84350491840195	3.19235293810273	-0.577475283637522	0.563618430602581	NA	FBgn0267205
563.040569534738	0.328869147177689	0.194394134184888	1.69176476726866	0.0906908338264383	0.544314581526198	FBgn0266719
244.642036733598	-0.216264314692612	0.264589215857432	-0.817358764951105	0.41372343316424	0.929361873855588	FBgn0000166
1731.37838216139	0.109665856833884	0.139292588923665	0.787305754608256	0.431102901802195	0.935524128791273	FBgn0283438
1457.60771569302	-0.0314491050568633	0.134122860730791	-0.234479826075194	0.814612493143098	0.996125310616291	FBgn0039680
166.860168766438	0.256499368826398	0.38474068079998	0.666681174169226	0.504975806353153	0.9608205803544	FBgn0051445
13.0192387495397	1.54868915931572	1.00174150832398	1.5459967930318	0.12210534233417	NA	FBgn0053329
1.28468507057213	2.15362259774517	3.07816263912232	0.699645486685278	0.48414872826847	NA	FBgn0267145
722.587017057747	0.14732866521141	0.151776260220214	0.970696372394796	0.331699498847607	0.896677393128599	FBgn0037901
5.34375939233229	-4.27395051262421	2.61791877778783	-1.632575673809	0.102558270917294	NA	FBgn0038482
21.9828949465178	0.0812456708139656	0.715784860341126	0.11350571284121	0.909629634161381	0.996125310616291	FBgn0082954
676.148553804308	0.00387796788874947	0.161237757507637	0.0240512392921726	0.980811737465577	0.996125310616291	FBgn0039664
792.964107402038	-0.0659160886525978	0.155862536238103	-0.422911690285221	0.67235969322195	0.99300852791188	FBgn0039427
6.05212360494896	0.631134614233412	1.32584484232539	0.476024489506984	0.634056931045354	NA	FBgn0267124
1046.79342727321	-0.213509282277952	0.140900188009769	-1.51532290548221	0.129690650406052	0.642547949996787	FBgn0022338
26.7050369063874	-0.0426249700963995	0.657196993354387	-0.0648587417888785	0.948286470674156	0.996125310616291	FBgn0285959
1298.23223070525	0.077961127814192	0.127330131561973	0.612275561627355	0.540355455752937	0.976623437312349	FBgn0039056
76.8616595444635	-0.0838574815252649	0.438974759188243	-0.19103030361093	0.848501851477573	0.996125310616291	FBgn0051370
53.9499490527784	0.264096265576049	0.484983611120268	0.544546783686175	0.586065263732847	0.98742421862774	FBgn0260645
9.77769088425798	0.369712069923653	1.07326374450819	0.344474572830249	0.73048941519626	NA	FBgn0022800
758.394297987947	0.0684305302027285	0.152691708711478	0.448161401690991	0.654036716940305	0.991581886082641	FBgn0267160
387.854076427183	-0.103028304583707	0.195679058828477	-0.526516762705899	0.598529208375725	0.990211515424072	FBgn0003479
79.7884712815264	0.130160084433815	0.528135581935569	0.246452026498177	0.805332336554304	0.996125310616291	FBgn0051300
1056.38666438665	-0.179364320130582	0.135528515794979	-1.32344340287704	0.185687966094242	0.746555031487053	FBgn0028471
21.1455135918381	-0.378069600511457	0.816164188193586	-0.463227382407255	0.643201390816397	0.990211515424072	FBgn0051326
528.306953590678	-0.221208415919895	0.187994842113567	-1.17667279289644	0.239326131172997	0.818154623188105	FBgn0038110
19.9155735227824	-0.213455034482028	0.797283272785085	-0.267727972940386	0.788908716290478	0.996125310616291	FBti0019369
46.2644767976491	-0.305146706158266	0.74684539115618	-0.408580825123488	0.682847304769692	0.995746059128924	FBgn0039316
4.35317348391281	-1.64639379939679	1.69563820730338	-0.970958186897129	0.331569100746101	NA	FBgn0037571
2594.96624147632	-0.209652727074907	0.17603349116071	-1.19098204377203	0.233660634092738	0.811430426711251	FBgn0264495
4.78039996590888	0.29163087968116	1.496976526606	0.194813261596263	0.845539139950141	NA	FBgn0037726
3567.87875872575	0.337953345164984	0.112908062146204	2.99317284116852	0.00276093341119154	0.0580880186858912	FBgn0013576
2151.66723582638	0.189736465379744	0.113751317966796	1.66799355621644	0.095317005961125	0.556817008673299	FBgn0267448
312.868876269078	-0.0434195361178255	0.207971095162072	-0.208776782581198	0.834622496751634	0.996125310616291	FBgn0038401
11.7955999317524	-1.00085512657309	1.11372501892265	-0.89865551152048	0.368836180648465	NA	FBgn0037761
892.744817772288	0.120937762106895	0.146786873466413	0.823900388712672	0.409996159556511	0.929361873855588	FBgn0019972
7.50684753881737	-0.0489788561966124	1.23673636383632	-0.0396033120952969	0.968409386842125	NA	FBgn0267137
1.29764650210418	2.13885973499526	3.12332158734638	0.68480291740066	0.493468294153564	NA	FBgn0264005
251.588048986622	-0.213126012850231	0.233609429471092	-0.912317680552377	0.361601509634884	0.912588976164102	FBgn0044511
2438.92272212731	-0.137572561888773	0.112493156438791	-1.22294161035145	0.221351750835463	0.799122550335616	FBgn0002962
893.531926731842	0.109814468979236	0.14744196289982	0.744797931467111	0.456393885584428	0.947595321173532	FBgn0266539
202.621004856584	-0.226412629454687	0.280203317233544	-0.808029796685014	0.419073429336482	0.931311974029226	FBgn0261393
323.55470042827	0.135952642177091	0.212290152346012	0.640409555858726	0.521906371976476	0.968109391862029	FBgn0037606
6104.91897179983	-0.103323086264533	0.0959320381656182	-1.07704462701141	0.281460329048866	0.862074371122783	FBgn0037632
4.01385198211806	0.13123832786213	1.71041649820661	0.076728871593401	0.938839236029367	NA	FBgn0038054
8.97449611044027	-3.37175888018996	1.53281849556991	-2.19971176622339	0.0278273514636275	NA	FBgn0028381
755.265750392704	-0.0731756709848247	0.152155587113842	-0.48092661185077	0.630568658323019	0.990211515424072	FBgn0010803
72.4942073774309	0.381485201331292	0.428129100625815	0.891051789690675	0.372901386904704	0.913834091161458	FBgn0037730
12.5968315917305	0.615404035078301	0.941731578663961	0.653481362440217	0.513446000896017	NA	FBgn0038565
2152.99265436513	0.0783355495821327	0.171834784458771	0.455877137035244	0.648478331050255	0.991381795541753	FBgn0039633
13.6640070040844	-0.447493377487954	0.962099609481998	-0.465121670435859	0.641844328106416	NA	FBgn0065099
1694.5194763011	0.0677383290773043	0.117299165369751	0.577483470268345	0.563612901807698	0.982107923255199	FBgn0039110
9.513191617876	0.150396239547229	1.08927369143711	0.138070202860409	0.890184934869714	NA	RR48325_transposable_element
185.627128120624	-0.223191655802176	0.279060613204774	-0.79979633542337	0.423828806594346	0.933722420237725	FBgn0003867
16.9563958230339	-0.114684712914896	0.848375793229725	-0.135181500733651	0.892468373104128	0.996125310616291	FBgn0267754
27.188331265441	-0.148257955983003	0.670799888053451	-0.22101666774755	0.825079454897025	0.996125310616291	FBgn0052944
441.451645834742	0.0165068846060009	0.198534101219036	0.0831438251899577	0.933737178996331	0.996125310616291	FBgn0039558
25.0343588289374	-0.405425173742445	0.690064856282372	-0.58751749208997	0.556856206091015	0.979542212759401	FBgn0037296
6.98253145853048	0.157913164878373	1.28781656880853	0.122620851993286	0.902407341550256	NA	FBgn0004618
456.545276026611	-0.0249690614628379	0.190811616724568	-0.130857134861344	0.895888324444564	0.996125310616291	FBgn0038013
4.49018959034785	-0.199210236554704	2.04833159587843	-0.0972548765812853	0.922523989335607	NA	FBgn0085334
310.243442667258	0.263643546424867	0.366517983196575	0.719319538227042	0.471944060203487	0.950023980156527	FBgn0066101
387.406572852622	-0.0608824681742115	0.223422841412682	-0.272498853694892	0.785238472555938	0.996125310616291	FBgn0039169
1424.22885326387	-0.0441385179888419	0.121793416067291	-0.3624047950544	0.717049556764745	0.996125310616291	FBgn0003862
30.8260462668934	-0.177116612651989	0.616866253658433	-0.287123199885824	0.774017988789068	0.996125310616291	FBgn0038840
69.4165988530712	-3.52923573851586	0.751582278109961	-4.69574102703831	2.65641925349354e-06	0.000223478759604054	FBgn0264790
1654.56479723078	-0.104952610165687	0.129041373350255	-0.81332527266907	0.416031590897384	0.930443469324877	FBgn0259113
2.23464094839426	-0.170558025219716	2.07113895431178	-0.0823498707629644	0.934368497921939	NA	FBti0061677
801.906988222341	0.112710644794215	0.151881262503537	0.742097102278106	0.458028505384521	0.948397698165663	FBgn0039580
3381.15508937379	-0.0773792654880333	0.11233417550523	-0.688831027067364	0.490929607925676	0.959181427837245	FBgn0002783
2547.50962941128	-0.124170214780873	0.129705155527151	-0.957326748317882	0.338402358508947	0.901114259301313	FBgn0250746
1.74592382063282	-0.281962288625258	2.37788082859404	-0.118577131887628	0.905610383616818	NA	FBgn0266578
29.2207410533408	1.04538782539408	0.715842905130265	1.46035927422351	0.144191359385162	0.674582863641884	RR42049_transposable_element
921.950846096013	-0.127247035960028	0.139357005166767	-0.913101108966524	0.361189367155089	0.912588976164102	FBgn0037822
4.2605330516935	0.314003685136824	1.57187822033817	0.199763366572552	0.841665653045361	NA	FBgn0038508
15.1708467442642	0.945421814753876	0.934947199877735	1.01120342932468	0.311919074805371	NA	FBgn0051231
99.6695684997557	-1.27580806193126	0.462191510200067	-2.76034508158534	0.00577403356214828	0.0967448443736499	FBti0059706
292.544739534716	0.0719384757460159	0.219975443949297	0.327029574094631	0.743645517062717	0.996125310616291	FBgn0015351
3.23993964830037	-0.550441020771083	1.92834734381684	-0.285447029310382	0.775301681337931	NA	FBgn0263662
3.97205250356654	-0.610019045697412	1.80918078094865	-0.337179707037097	0.735981433950219	NA	FBgn0039203
3.52842019642733	0.561998415268422	1.68844268056107	0.332850159344271	0.73924739323757	NA	FBgn0263520
9.14309048774266	0.796095650958965	1.167237342576	0.682034083318517	0.495217399412218	NA	FBtr0309682_df_nrg
3.34381168461766	-3.55347183577674	2.28473425484614	-1.55531078865714	0.119872069139796	NA	FBti0061860
5229.03212895133	0.026113286786792	0.121696374027927	0.214577361037885	0.830096846072296	0.996125310616291	FBgn0004587
1.49866083905698	0.15687264577282	2.49925955359514	0.0627676487410686	0.949951527616753	NA	FBgn0000039
26.142984446938	0.0177427160812122	0.711064724104518	0.0249523221722981	0.980092993148709	0.996125310616291	FBgn0002633
2912.29314701123	0.191558128714971	0.103808685415229	1.84529962930123	0.0649939643878888	0.457082003479628	FBgn0086346
300.340740918796	-0.186378817031958	0.232137282613373	-0.802881876335107	0.422043012294546	0.932979918804415	FBgn0039013
663.257065336757	-0.0972562340463668	0.17679698601242	-0.550101199346998	0.582249964120112	0.986252132735637	FBgn0037792
291.908924850982	-0.224940892954021	0.215858534565283	-1.04207551212663	0.297376670808766	0.873548850007688	FBgn0039882
25.8887806231054	-0.0190923872541348	0.70135754135132	-0.0272220460014576	0.978282632054051	0.996125310616291	FBgn0266740
8.05435188227387	-1.49983485100263	1.20206521099387	-1.24771504680895	0.212135428978647	NA	FBgn0262448
3.26955545263817	0.833428332072395	1.88991369863203	0.44098750788232	0.659222040696441	NA	FBgn0039621
5939.03264489016	0.223518111958177	0.111191297155727	2.01021228887305	0.0444087253255439	0.364823221488628	FBgn0262614
32168.997066206	-0.0490417548096979	0.0945252204769407	-0.518821903426943	0.603884942137233	0.990211515424072	FBgn0000416
817.142842245999	0.0871907302213142	0.184060807827098	0.473706115118318	0.635709492022119	0.990211515424072	FBgn0039451
205.290808911698	-0.180750903295643	0.253893905860458	-0.711915091790289	0.476517356117969	0.952614661508412	FBgn0042213
1157.07839702261	0.038731411488816	0.128963331158065	0.300328869772638	0.763926314152632	0.996125310616291	FBgn0010750
625.035833088682	0.0487050035268105	0.173636669179172	0.280499526724698	0.779094288515337	0.996125310616291	FBgn0011740
387.10850942731	0.0897360948507663	0.190274233471548	0.471614538729358	0.637201947370101	0.990211515424072	FBgn0037877
23.4743289545678	-0.908079832082078	0.800673636664059	-1.13414478821298	0.256733819051272	0.836477002352078	FBgn0039308
6173.15266811995	0.738950752107344	0.0948558253892828	7.79025166957045	6.68758550183775e-15	5.34481387000447e-12	FBgn0038826
322.671694111388	0.221139923911111	0.235362307589592	0.93957238172868	0.347436948383411	0.903162512951224	FBgn0051118
2.23850820246537	-0.166405727446092	2.12157783227635	-0.0784348916709539	0.937482119472213	NA	FBtr0309732_df_nrg
552.591754719124	0.266176276521626	0.253640682390844	1.04942264786792	0.293983639100668	0.87159063153121	FBgn0039430
3.24013549361829	0.394381832785864	2.17483477477993	0.181338756101953	0.85610168729933	NA	FBgn0039479
123.109221545214	0.320903165018025	0.336230051767819	0.95441547634065	0.339873375388507	0.901574963779517	FBgn0038682
285.026277762863	0.665560754811514	0.231289721310705	2.87760628116036	0.00400704905408131	0.0753623103679658	FBgn0039084
1.44312217165508	-3.8978018195166	3.41728288902825	-1.14061432608671	0.254030452922476	NA	FBti0062874
2.99094683929047	0.137744418401232	2.24565220786524	0.061338268641418	0.951089814196161	NA	FBgn0038929
551.118081027056	0.47029997730143	0.179280691554733	2.62326061564668	0.00870926239560975	0.128729110890987	FBgn0038950
2178.23940417759	0.045931645275868	0.125729993557985	0.3653197139049	0.714872764291207	0.996125310616291	FBgn0038720
1256.41757785187	-0.0230372384910826	0.128788846180188	-0.178876037594524	0.858035038537095	0.996125310616291	FBgn0003882
81.3400091283359	0.647765188821036	0.430061297668391	1.50621595649956	0.132011744551112	0.649464689022767	FBgn0039647
19.8958143919668	-0.852817941986368	0.772675063995239	-1.10372132054675	0.269714044087904	0.851052013338848	FBgn0086055
11.9281509635488	-0.0895628767563178	0.976664313060819	-0.0917028251760649	0.926934152686667	NA	FBti0061711
21.7317120085262	-0.516542469623335	0.732206910963575	-0.705459702563545	0.480524201286192	0.953576864071634	FBgn0037431
3483.03904926634	0.477799890652702	0.124120900278618	3.84947168108005	0.000118372867588954	0.00521446462776696	FBgn0001149
4.65055236418279	-1.34045476413885	1.54681944840129	-0.866587736224981	0.386167935402239	NA	FBgn0083949
155.741868024606	-0.22360525290523	0.308228493550811	-0.725452894796596	0.468174233099369	0.949590298386683	FBgn0267567
478.82700340109	0.269575950010106	0.193986509919245	1.38966338495563	0.164631118333808	0.707939117231734	FBgn0067783
1116.1375318216	0.366894414174343	0.143345252250251	2.55951563386153	0.010481814111546	0.1444347513474	FBgn0038400
52.9127019238896	-0.110344758515148	0.627650984955398	-0.175805919468109	0.860446419010757	0.996125310616291	RR48371_transposable_element
23.7448696954355	-0.008555124469197	0.705315983547016	-0.0121294918430368	0.990322303033143	0.997163738313359	RR48386_transposable_element
346.660971522559	0.0707462544282947	0.223026896555625	0.31720951831767	0.751084628025663	0.996125310616291	FBgn0267450
6.86356056404409	0.910921491438693	1.29325113892943	0.704365504903219	0.481205182266151	NA	FBti0020381
39.2495462646786	0.930304813029893	0.561339729597798	1.65729372780448	0.0974601047820186	0.563300929984301	FBti0019377
930.970604978811	0.266834528408427	0.150069675396857	1.7780709374015	0.0753922049436138	0.497372467617736	FBgn0038167
489.071413430187	0.199664901764612	0.18981599635046	1.051886593351	0.292851583576972	0.871046838713057	FBgn0038290
282.13671907508	-0.191142645092017	0.220825511677941	-0.865582258316173	0.386719288405998	0.918876358207412	FBgn0038788
38.823182356676	-0.151578708818473	0.551834583481738	-0.274681423302802	0.783561004438528	0.996125310616291	FBgn0037521
478.871722968536	-0.00770951853132938	0.186621285275754	-0.0413110354477395	0.967047935566528	0.996125310616291	FBgn0264325
2144.76919557296	0.08664448243176	0.110088225211631	0.787045864943291	0.431255017734698	0.935524128791273	FBgn0019960
536.668955692797	0.0117912845664777	0.192859736408476	0.0611391718461329	0.951248372864204	0.996125310616291	FBgn0259244
2154.82359514984	0.463208150578183	0.134563687494511	3.44229679791644	0.000576797026718641	0.017489923934837	FBgn0004509
1.50388776244682	0.137047473114578	2.49786296402096	0.0548658893976971	0.956245307244698	NA	FBgn0039373
472.204284145686	0.0108594450953175	0.195988377830685	0.0554086176717019	0.955812930477152	0.996125310616291	FBgn0037710
10.4339392905633	-0.271903358423631	1.0397695085024	-0.261503493034009	0.793704256162738	NA	FBgn0038542
541.180049313468	0.086661814351267	0.179598167723388	0.482531728746483	0.629428264508244	0.990211515424072	FBgn0046247
7.07967375916599	0.777428153395279	1.23409536503451	0.629957923368053	0.528722113903971	NA	FBgn0263477
539.353405223106	-0.0266105251017832	0.184568102575455	-0.144177269693198	0.885360489554321	0.996125310616291	FBgn0037831
115.715642377115	-1.63102173224383	1.6383636963666	-0.995518721429769	0.319484043513097	0.888994066791004	FBgn0266406
663.894367327248	0.17488748784685	0.156554191181489	1.11710511565997	0.263949383460632	0.846401000331755	FBgn0037465
219.677324677326	0.266727760429722	0.253205472957501	1.05340440439252	0.292155686441043	0.870785821946944	FBgn0003312
956.892607119153	0.687387478363742	0.167079125270079	4.1141433871682	3.88619828139489e-05	0.00210061220147475	FBgn0259736
63.3116827974221	-0.420491092752449	0.446167093302776	-0.942452052301171	0.345961248293282	0.903162512951224	FBgn0037772
22.1781163566475	-0.0867021212459147	0.783216168097933	-0.110700116746152	0.911854153400033	0.996125310616291	FBgn0261287
317.036857090054	0.160786785968807	0.231816276321678	0.693595758331019	0.487935754544908	0.957641318646374	FBgn0086608
21.9632942199325	-0.540750052789748	0.750561724103714	-0.720460470370357	0.471241529793201	0.950023980156527	FBgn0267788
20.3031220442969	0.263703319587496	0.870686763733658	0.302868184715121	0.761990318188376	0.996125310616291	FBti0020355
14.6931126729381	-0.0991272978591569	0.870659366207363	-0.113853134424959	0.909354217215035	NA	FBgn0038784
43.0640772406966	-0.525515810651615	0.582083402785638	-0.90281875094993	0.366622097694403	0.912993426834653	FBgn0038916
245.989487949889	-0.146052271843875	0.244989712093148	-0.596156755302215	0.551070511973953	0.978252888858728	FBgn0038767
538.086325300835	0.0182087607678751	0.208621326649931	0.0872813966830422	0.930447840878522	0.996125310616291	FBgn0005596
9.15446523481388	-0.224512225594207	1.33620925591789	-0.168021756023522	0.86656616356177	NA	FBgn0039386
955.452863420307	0.147327208677856	0.145374977682362	1.01342893410281	0.310855324824363	0.884241374360582	FBgn0037315
5114.65229996862	0.243191876059732	0.127012267940449	1.91471170465009	0.0555292800594939	0.41912198939387	FBgn0020235
87.72185733834	0.0536980880499024	0.385339805564925	0.139352559155363	0.88917155880234	0.996125310616291	FBgn0265159
382.108420256011	-0.140679903398753	0.202782051983424	-0.693749284134142	0.487839452792607	0.957630673530171	FBgn0039158
750.715250555256	0.0324410340181907	0.151582120349116	0.21401623056515	0.830534400247293	0.996125310616291	FBgn0038830
1391.99888007894	0.098470891470799	0.126384335789771	0.77913841818654	0.435898181275599	0.937360027521989	FBgn0260944
12.1512361707516	0.507534054645793	1.14935005222442	0.441583531199677	0.658790603492633	NA	FBti0059722
48.8804554569179	0.0917668045380084	0.516796000404911	0.177568720474053	0.859061691548618	0.996125310616291	FBgn0086051
1.20108611346908	-3.6330263203936	3.63141751860176	-1.00044302308495	0.317096158120686	NA	FBgn0039107
3.25058934039796	0.372924686970441	1.80942284731867	0.206101457999753	0.836711659902475	NA	FBgn0051439
333.004725028436	0.606096090593494	0.354636952173784	1.70906073627795	0.0874396995996636	0.536394332138648	FBgn0039620
1.23379141455966	-0.430632016979522	2.70903732096062	-0.158961271462595	0.873699386682748	NA	FBgn0037937
12.057802719957	0.258558825582279	1.00392951366736	0.257546791943353	0.796756698417157	NA	FBgn0040554
1626.03604888512	0.275637668909564	0.117971004468318	2.3364865811886	0.0194658961643238	0.220896462659857	FBgn0039266
129.547715530926	-0.0629306784984801	0.308922140623661	-0.203710483073288	0.838579749667188	0.996125310616291	FBgn0039639
818.278784985165	0.195741555236522	0.15069510853073	1.29892441197988	0.1939698709604	0.761834717179461	FBgn0039532
743.358138872399	-0.0973669214411701	0.156593233057969	-0.621782432993934	0.534084939035101	0.975304124171551	FBgn0039710
674.576077889702	0.14143489492325	0.181984582674605	0.777180642692904	0.437052201084565	0.937360027521989	FBgn0037757
9.30574973975501	-1.14557408971183	1.12084231300301	-1.02206534890939	0.306749972035898	NA	FBgn0037295
24.7208912820987	1.22351763343286	0.851921198069715	1.43618639400582	0.150949309579327	0.685190167202131	FBgn0085466
435.67763008458	0.0323418053497607	0.18484141671252	0.174970555435967	0.861102770005449	0.996125310616291	FBgn0038876
1.68593598715941	-2.4404096907394	2.80331250390959	-0.870545002505404	0.384002637022368	NA	FBgn0037260
1927.95662633912	-0.17548577921801	0.137602967946789	-1.2753051902621	0.202201241370763	0.771896857624519	FBgn0037899
450.957554553226	-0.0621601699143702	0.17988401359157	-0.345556943461946	0.7296757087974	0.996125310616291	FBgn0039867
362.821800433525	0.185331005165877	0.199417272539242	0.929362852104033	0.352701072616677	0.908791896227907	FBgn0053213
1199.16885158667	-0.251091630695704	0.132367612467296	-1.89692649142359	0.0578376405188936	0.429426250674121	FBgn0038146
369.416683939919	0.194399675813809	0.197582902535795	0.983889159025742	0.3251700145905	0.891001449047765	FBgn0039625
1.22914640317023	-1.88110395503243	3.75148603337638	-0.501429017273833	0.616069222316332	NA	FBti0062423
2.33042357971105	1.93932445071483	2.44657291678303	0.79266979431164	0.427970233224659	NA	FBti0020391
1.24675284609171	-0.437489151661908	3.07501436453822	-0.142272230239681	0.88686498043185	NA	FBgn0266615
33.8169771976168	-0.0551926519091155	0.675194513420904	-0.0817433359010568	0.934850816582343	0.996125310616291	FBgn0038880
191.295204629347	-0.0531455155974158	0.274161602912741	-0.193847406175003	0.846295366217008	0.996125310616291	FBgn0037754
189.617353420659	-0.0582164239427127	0.350179665539315	-0.166247300091092	0.867962337233926	0.996125310616291	FBgn0260005
5438.96504299878	0.102777599953927	0.099797103108602	1.02986556475574	0.303073117550264	0.878881098694149	FBgn0026250
226.31512067294	-0.265569061055268	0.246813007251935	-1.07599297140846	0.281930399819051	0.862074371122783	FBgn0264906
1.26707862765064	0.699135833579479	3.63182300997907	0.19250272704878	0.847348431984411	NA	FBgn0039042
470.445847002656	0.117862803744089	0.17809516256427	0.661796772282095	0.508101474991114	0.962279519918005	FBgn0037660
1430.74283678928	-0.230986366517959	0.125013507628398	-1.84769126872726	0.0646470177932752	0.455787953427193	FBgn0037878
43.3987384698448	-0.960043357565979	0.546429458034327	-1.75693924156203	0.0789281660028201	0.509007060176112	FBgn0053547
1.98273295542899	-0.591974926596478	2.22091082166077	-0.266546013834904	0.789818726761734	NA	FBgn0041224
40.200152665413	1.07957826636021	0.70116172696336	1.53969936584491	0.123633651489595	0.629459783417839	FBti0019470
89.7613984870573	-0.111623095488918	0.378863279149983	-0.29462632467141	0.768279350167234	0.996125310616291	FBti0019281
14.4388402381937	-0.920309706499101	0.92161295677725	-0.998585902825514	0.317995331960252	NA	FBgn0037449
403.589177655095	-0.00942636233543885	0.200069575228367	-0.0471154213461954	0.962421236530228	0.996125310616291	FBgn0037356
1949.76902786474	0.595482869417189	0.170058945718695	3.50162625612306	0.000462427810830852	0.0150410022540302	FBgn0037447
2956.21665471949	0.136114528453159	0.125024143673107	1.08870594474176	0.27628357944118	0.856866995817534	FBgn0038738
8.42293429154812	-0.354046426475386	1.32833319815846	-0.266534350693199	0.789827707844052	NA	FBgn0038655
346.159326372216	-0.141637054024594	0.199390937622717	-0.710348502862235	0.47748804912596	0.953019447550073	FBgn0038816
306.307175865706	-0.225510621078656	0.212163269173798	-1.06291075715808	0.287822424244543	0.865711049696826	FBgn0004908
3688.84206942152	-0.0325184384517729	0.101847577895259	-0.31928533916845	0.749510149001514	0.996125310616291	FBgn0263740
6.55980684495061	0.832449972443562	1.32068779560802	0.630315488044863	0.528488191659833	NA	FBgn0286741
189.304573137592	-0.0971982179758318	0.263130723981736	-0.369391367549227	0.711836031429623	0.996125310616291	FBgn0038474
16.453923597855	-0.0229139502098174	0.850394072049637	-0.0269450963534937	0.978503524872086	0.996125310616291	FBti0019463
680.347797013411	-0.076197472268885	0.160303893554997	-0.475331388271885	0.634550789996296	0.990211515424072	FBgn0259704
26.263610636797	0.583110448955098	0.771724921520605	0.755593648325025	0.449892865303601	0.944708812015911	FBgn0005659
6475.63201126985	-0.0223875482517106	0.095085552636559	-0.235446370462624	0.813862299018866	0.996125310616291	FBgn0015019
3.94863722525482	-0.592706262489046	1.63279238924323	-0.363001607793966	0.716603683289748	NA	FBgn0265067
1922.28196506827	-0.0166966264044301	0.11436853405522	-0.145989686257311	0.883929530368584	0.996125310616291	FBgn0263351
701.471347292646	0.811593330363761	0.195966604280968	4.14148795067211	3.45060003158908e-05	0.00189258645850246	FBgn0051374
5816.50763801566	0.426976628670802	0.147381048453839	2.89709316869553	0.00376637883868696	0.0727841326875101	FBgn0000083
2784.90701505267	0.143784901191531	0.163401030209951	0.879951007694287	0.378885850626571	0.914589652360704	FBgn0039214
2.98880941265342	-0.349864616314485	1.86938226598241	-0.187155202379446	0.851538947478904	NA	FBgn0262869
103.450963820044	-0.0393440096349651	0.344763989777023	-0.114118674808268	0.909143718576949	0.996125310616291	FBti0019346
2757.47468608814	0.239212818365234	0.152926657425951	1.56423230842577	0.11776302239169	0.617212402765353	FBgn0011481
269.153321923365	0.237885372769258	0.232659490430396	1.02246150513437	0.306562523181523	0.881327870472267	FBgn0038463
5.19616782866485	-0.261392934859623	1.44229348958975	-0.181234219488832	0.856183736052908	NA	FBgn0261434
3.58704836058202	1.47253395816185	1.76379299260334	0.834867790232234	0.403792151934777	NA	FBgn0263625
6.26740634040784	-2.31032997211695	1.42146227735223	-1.62531922860481	0.104094556345757	NA	FBgn0038439
1484.12015838068	0.151439098209367	0.134314643033589	1.12749507268165	0.259533222610423	0.838161476073551	FBgn0010772
15.3213694004541	0.0719781943218949	1.31751217969092	0.0546319005102333	0.956431723769201	NA	FBgn0038180
1553.95028656535	0.426898742138393	0.132031514175036	3.23330944741305	0.00122364938132358	0.0310462878177539	FBgn0004666
1.45686136050546	-2.17534960225329	2.95139074253447	-0.737059167023489	0.461086369241034	NA	FBtr0304463_df_nrg
392.632602478178	0.0714521063262985	0.192205666298143	0.371748178409394	0.710080350380002	0.996125310616291	FBgn0037341
87.1566043534951	-0.34663456249904	0.39890568829344	-0.868963699118902	0.384866986366634	0.91856727420232	FBgn0037841
19.0111259733526	0.141694591667793	0.816654613537652	0.173506142399648	0.862253600169789	0.996125310616291	FBti0019435
5.8984690342753	-1.80669998115322	1.79708454752306	-1.00535057387445	0.314728070648859	NA	FBgn0038082
9.55364733567594	0.127226592628683	1.2777880613196	0.0995678363885264	0.920687429742071	NA	FBgn0262457
490.259413466958	0.105105453251656	0.196938877411287	0.533695807720859	0.593552010114855	0.989053050619845	FBgn0014380
1750.44185160351	0.121864157877176	0.133782385512485	0.910913326970109	0.362341043157233	0.912588976164102	FBgn0011666
6.55980684495061	0.832449972443562	1.32068779560802	0.630315488044863	0.528488191659833	NA	FBgn0051088
52.5487168003034	-0.0557098534636141	0.47744684101766	-0.116682840219176	0.907111388899403	0.996125310616291	FBgn0266745
680.204131974619	-0.102366678777921	0.157574178233008	-0.649641203437213	0.5159240113795	0.965797522148737	FBgn0038735
23.2422231574591	0.249989829046548	0.768661954382089	0.325227270091063	0.745009071027887	0.996125310616291	FBgn0262405
228.933760991858	-0.343308130587063	0.251824645786462	-1.36328249173108	0.172793497747585	0.722761288335599	FBgn0039356
122.632303913996	-0.552104746377171	0.326504493690557	-1.69095604209486	0.09084519850369	0.544730399816606	FBgn0038917
1587.35100401597	0.0794512022991523	0.162870718485474	0.487817595685489	0.625679046922876	0.990211515424072	FBgn0267698
30.8920699508992	0.162856400074312	0.683098255892272	0.23840845540088	0.811564310015263	0.996125310616291	FBgn0039323
25.8892187448225	0.835341869895927	0.713195694186763	1.17126600273217	0.241491872324241	0.821542280156866	FBti0019459
1194.78371048557	0.0740308454120143	0.132816017004358	0.557393958061437	0.577258292641615	0.984607825348361	FBgn0037583
152.7363896252	-0.394788084309488	0.292689308630182	-1.34882987751462	0.177391615673272	0.730081131654961	FBgn0038446
1.65787569745826	-4.09949378122439	3.13623758266934	-1.30713750893043	0.191166014333847	NA	FBgn0020556
260.843602403091	2.22134504458672	0.287736866836683	7.72005710984381	1.16277594909147e-14	8.67353339625633e-12	FBgn0038631
2757.16023974269	0.00254179576506903	0.105679184087955	0.0240520002780636	0.980811130462278	0.996125310616291	FBgn0262955
354.662777339884	-0.285815903820402	0.211968793211073	-1.34838671056543	0.177534036044941	0.730081131654961	FBgn0038429
972.968210128413	-0.00501098574777841	0.136181822717013	-0.0367962893123502	0.970647432746376	0.996125310616291	FBgn0261843
22.5425302618434	-1.1206604072035	0.721499176237318	-1.55323865100975	0.120366130629043	0.624429834844918	FBgn0040524
1705.24203778695	-0.0552984724181658	0.118182611100864	-0.4679070118951	0.639851088911379	0.990211515424072	FBgn0014018
14.3626583334622	-0.254592480187235	0.988495563969268	-0.25755551108892	0.796749968494864	NA	FBgn0039629
911.396324529136	0.107398530162283	0.167865845501234	0.639787860607381	0.522310525770087	0.968109391862029	FBgn0037875
1009.21339248138	-0.010860755975281	0.139396950655062	-0.0779124358477247	0.937897707107214	0.996125310616291	FBgn0266673
12.2096900221089	1.15854457090529	1.05952891138471	1.09345253202309	0.274195159509159	NA	FBgn0038068
400.166232366422	-0.346502934992709	0.204151237181719	-1.69728550155335	0.0896426969523827	0.541875816423668	FBgn0260229
34.015144961526	0.103381058009549	0.581044415131979	0.177922815050321	0.858783592899033	0.996125310616291	RR48319_transposable_element
2336.4391006714	-0.0988641440897093	0.131239994548964	-0.753308047820925	0.451264823836475	0.945720568253666	FBgn0026380
1.76875718694414	0.555103372641527	2.31854997423472	0.239418334221909	0.81078121469515	NA	FBgn0037483
133.10498903563	0.0453774641653465	0.308445259962449	0.147116749892253	0.883039869228134	0.996125310616291	FBti0019306
2.89611627808943	-3.32588371171903	2.42553679890011	-1.37119490960813	0.170314204617563	NA	FBgn0004898
4.9481270897707	-0.432164709573576	1.46923268871078	-0.294143135321058	0.768648530806065	NA	FBgn0038114
1348.07537440861	-0.00891667926883055	0.154816638654903	-0.0575950966659757	0.954071155485035	0.996125310616291	FBgn0038787
1.22005222570928	-1.867781983452	3.18172879959261	-0.587033685489208	0.557181083391485	NA	FBgn0263653
616.358597263985	0.0670563546789511	0.170471246720825	0.393358739194105	0.694054539824396	0.996125310616291	FBgn0266177
570.290785235546	-0.110892375823959	0.194637891552395	-0.569736832532976	0.568856204451742	0.982497665959179	FBti0019387
215.635277422809	-0.204106027226662	0.261742053000118	-0.779798373578778	0.435509563843226	0.937360027521989	FBgn0051457
116.220114844681	-0.103642134413	0.340406758876099	-0.304465559835501	0.760773227293962	0.996125310616291	FBgn0037619
1276.68905084697	0.144349967269589	0.126538063660432	1.14076320668977	0.253968475641641	0.833818448930257	FBgn0039117
726.637704502524	-0.20367556350006	0.157160506528192	-1.29597166616108	0.194985246680959	0.763095461739506	FBgn0086370
132.88146441209	0.0175844890605572	0.363130463419583	0.0484247146189965	0.96137776298879	0.996125310616291	FBgn0037750
48.434701928905	-0.802168225752033	0.582714025843257	-1.37660703222511	0.168633775549862	0.717296208531179	FBgn0038205
40.7213268437986	-0.351053138749596	0.546481593768531	-0.642387854874924	0.520621383443564	0.968109391862029	FBti0020307
2.55699062161261	1.34099068064975	2.45206102745053	0.546883077393883	0.584459062540597	NA	FBtr0472721_df_nrg
1321.04621678246	0.152259691159829	0.151348738490472	1.00601889833006	0.314406479337201	0.886946173604423	FBgn0010877
1.71786353093167	-1.17962392745622	2.390560828362	-0.493450705567068	0.621694162235849	NA	FBti0019409
5.98690884808571	0.154402443794535	1.34904951713915	0.114452762358173	0.908878890429845	NA	FBgn0263408
802.77516222749	0.237540702163215	0.149691513585924	1.58686819628465	0.112542499332851	0.606191800224936	FBgn0266668
217.588374336	-0.378743516576196	0.255697882044922	-1.48121491483319	0.138549313001924	0.663057426509206	FBgn0039407
139.758970294916	-0.00663916502330349	0.306975584274086	-0.021627664750613	0.982744965410407	0.996125310616291	FBgn0039489
2.72258031883738	-0.659781707518043	1.96299687387581	-0.33610940307579	0.736788367877088	NA	FBti0062584
280.7536527005	-0.0851816774838267	0.227091782331478	-0.375098018119783	0.707587570920118	0.996125310616291	FBgn0037609
185.259163175425	0.338406722347232	0.330011886296229	1.02543798087159	0.305156574786548	0.881134687815917	FBgn0037796
1.73296238910077	-0.276762125347389	2.69340024569635	-0.102755662025951	0.918156895496921	NA	FBgn0039760
813.321316876875	-0.120939778686299	0.157570671292408	-0.767527216164915	0.442768117960029	0.940283289781056	FBgn0266195
1063.16556783823	0.520119296528091	0.136664094859756	3.80582256855273	0.000141333680061195	0.0058569723933508	FBgn0000504
1.93183929941652	-2.66005674145266	2.68903794628151	-0.989222463420823	0.322554310167643	NA	FBgn0259974
54.3833386197129	0.412376518075953	0.488553102855193	0.844077165135068	0.398626286945499	0.923060745991968	FBtr0445470_df_nrg
7.21354766650355	-0.160215805618941	1.30504233748269	-0.122766749412884	0.90229180516186	NA	FBgn0260793
646.899073784456	-0.111660231082637	0.174620179539502	-0.639446319303422	0.522532624553657	0.968109391862029	FBgn0039066
364.190886287362	-0.102566780776028	0.199999983487666	-0.512833946220568	0.60806748184174	0.990211515424072	FBgn0038974
34.3459541978602	-0.145927271224853	0.577206660373145	-0.252816332941336	0.800410145759357	0.996125310616291	FBgn0039742
117.030758967608	1.01501120523824	0.520329496944053	1.9507085629385	0.0510917241677702	0.399765945253972	FBti0019441
4.05293212203215	0.894501791227375	1.65913739476772	0.539136658632547	0.589792562455748	NA	FBgn0010043
1161.10439971611	-0.103039906217941	0.138099151706696	-0.74612989974612	0.455588949057288	0.946974306053391	FBgn0037637
914.199052458761	0.160711544158201	0.239403379506308	0.671300231807989	0.502029287022314	0.9608205803544	FBgn0039688
831.952944864431	-0.00996992341606638	0.162545017960234	-0.0613363826291217	0.951091316188147	0.996125310616291	FBgn0051549
95.3704564356104	-0.133813691342222	0.358335990126131	-0.373430788504166	0.708827848193357	0.996125310616291	FBgn0051278
91.1256627775807	-0.35310567627942	0.433723387965133	-0.814126436519966	0.415572522487923	0.930443469324877	FBgn0039504
2.00092131035088	-0.611290386363818	2.66421177355538	-0.229445118601834	0.818522971778161	NA	FBgn0000659
1602.2214575976	0.516436413522398	0.130893669954938	3.94546515274717	7.96452148445868e-05	0.00372866238031833	FBgn0038349
51.5389841955828	0.180535735446041	0.522333509519576	0.345633071889435	0.729618488285029	0.996125310616291	FBgn0263451
770.958054417668	0.0206329661224532	0.156449450194793	0.131882637470208	0.895077121954614	0.996125310616291	FBgn0038129
78.0032552169806	-0.277557648832923	0.403724409520468	-0.687492859702482	0.491772198781069	0.959185438470275	FBgn0038766
389.11048726796	0.289825239138288	0.192468482479212	1.50583220382377	0.132110254018752	0.649464689022767	FBgn0038868
1.52285387468702	1.14260726749633	2.54137776820148	0.449601504267878	0.652997803244556	NA	FBti0062173
20.665488666288	-0.016538019637627	0.830308038979732	-0.0199179326963383	0.984108839759651	0.996229035952786	FBti0059754
11857.6774429762	0.0400579884332017	0.100198838096466	0.399784959528534	0.6893149095594	0.996125310616291	FBgn0015778
9.66060886874602	-0.7025513788301	1.16405177430273	-0.603539631431715	0.546149759070179	NA	FBgn0051103
10791.8093584273	-0.197692185746512	0.0952656170889855	-2.07516826938571	0.0379709423070218	0.331919432400989	FBgn0046214
2.26406090741413	0.448007293825185	2.54557987626665	0.175994199986461	0.860298499068008	NA	FBgn0002862
124.743747487642	-0.714031636678219	0.43548568966118	-1.63962135525913	0.101083920039742	0.57587982755839	FBgn0046696
190.006630772183	-0.10535416992349	0.266210278633355	-0.395755454914617	0.69228544123694	0.996125310616291	FBgn0039355
728.111658827421	0.426414080829791	0.534900075806871	0.79718455860483	0.425343852607869	0.934820735971213	FBgn0051324
1.63968734253637	-4.08462837499732	3.27782296233968	-1.24614063112236	0.212712770323228	NA	FBgn0037677
1406.78465501533	0.339159442512423	0.249378726126932	1.3600175435165	0.173824372321959	0.724703434295498	FBgn0039257
19.881689136434	-0.686517212695095	0.823636468099283	-0.833519688946483	0.404551698365306	0.926618004710217	FBgn0267551
834.386319469464	0.0301485899013944	0.153917056465673	0.195875561771272	0.844707565613678	0.996125310616291	FBgn0011715
480.167956101553	-0.066717851180472	0.222932462603981	-0.299273826705939	0.764731123205225	0.996125310616291	FBgn0037716
583.085145829915	0.0629041195256764	0.16248696614277	0.387133325330264	0.698657507396676	0.996125310616291	FBgn0028708
812.062184693659	0.0434571415758438	0.152884062247883	0.284248998469071	0.7762195679982	0.996125310616291	FBgn0038890
3.50887217218673	0.590382265006218	2.161120787705	0.273183372426478	0.784712260908951	NA	FBgn0039694
655.238851675787	0.182664064304613	0.156105243867849	1.17013406967448	0.241947019805221	0.822261944740795	FBgn0037648
308.345521076092	-0.104274119000057	0.214506876270639	-0.486110845549289	0.626888577747051	0.990211515424072	FBgn0040076
387.418513287144	-0.203515947308518	0.193707443662973	-1.05063565684451	0.293425957967853	0.871322463827575	FBgn0037569
1.90068951296258	-2.64490846336189	2.82062200250769	-0.937703974871647	0.348396560553931	NA	FBgn0037584
141.580426144678	-0.226573319045417	0.315425565227922	-0.718309940672368	0.472566202215438	0.950023980156527	FBgn0067628
858.740503269328	0.275304510699554	0.162325276750626	1.69600518299126	0.0898848985117669	0.542184280602705	FBgn0039402
886.676483583288	-0.233102262009361	0.143613815128065	-1.6231186519312	0.104564043118076	0.584399140083992	FBgn0039156
1449.3507747716	0.0142326974724881	0.132750765443386	0.107213675378451	0.914619466581422	0.996125310616291	FBgn0024958
9.79529732717947	0.524578619197888	1.08016606813576	0.485646267432978	0.62721798649403	NA	FBgn0067317
532.380044598436	0.113995822993961	0.175221202280697	0.650582358243063	0.515316121588721	0.965786568788488	FBgn0004359
186.580737365341	0.996489740375541	0.465086663201457	2.14258936929331	0.0321460855305476	0.301747106544713	FBgn0243514
899.164140460334	0.0169157255956131	0.1396411279476	0.121137130902871	0.90358241951143	0.996125310616291	FBgn0037707
32.1302266593615	-0.528392830654887	0.608593989255777	-0.868218943964654	0.385274485461747	0.91856727420232	FBgn0037664
1719.13612621274	-0.166769196349785	0.124413052269953	-1.34044775292489	0.180099819592063	0.733005492509936	FBgn0039566
964.949496082649	0.141722337102992	0.160773721879352	0.881501873853134	0.37804624023966	0.913834091161458	FBgn0024222
44.4212509775303	0.190203267218406	0.554898478834455	0.342771289656301	0.731770526424846	0.996125310616291	FBtr0445451_df_nrg
2.44861671687911	-1.06967713016376	2.0479654795863	-0.522312090133397	0.601453052677627	NA	RR48336_transposable_element
1.71786353093167	-1.17962392745622	2.390560828362	-0.493450705567068	0.621694162235849	NA	FBgn0038445
101.142934540421	0.262858201608417	0.36535754177742	0.719454702726659	0.471860802364639	0.950023980156527	FBgn0003499
416.512251719986	0.00699921169814727	0.18456748838732	0.0379222351634282	0.969749684701515	0.996125310616291	FBgn0037561
38.6101218645293	-0.61759324208816	0.615714736785086	-1.00305093445202	0.315836286531938	0.888537354939088	FBgn0039102
1675.60993717688	-0.118684285394974	0.119676481127233	-0.991709350718591	0.321339328323988	0.888994066791004	FBgn0038683
335.273435870966	0.46034961736158	0.226919205357221	2.02869394257259	0.0424894732614766	0.354330601921576	FBgn0038420
260.924832229135	0.0271199117632557	0.232181980944045	0.116804549831933	0.907014938190838	0.996125310616291	FBgn0039111
1.27695056242991	2.14467437158527	3.6980400950898	0.579948923331831	0.56194906236352	NA	FBgn0263834
430.514899530552	-0.0187207849905968	0.203905284777778	-0.0918111809166656	0.926848060498147	0.996125310616291	FBgn0284226
23.9050213626954	-0.747271775732356	0.734937909451302	-1.01678218815827	0.309257057299387	0.882028096445762	FBti0020317
1.26049203494209	0.764831995284955	3.63637417749816	0.210328189001486	0.833411535681993	NA	FBti0062083
9.80089440868464	0.374758534058581	1.09423088538977	0.342485794417227	0.731985332756389	NA	FBgn0261857
419.938773594532	0.1213615999434	0.212679769877585	0.570630671705418	0.568250022778668	0.982497665959179	FBgn0039137
25.8977316575931	0.390926265563792	0.755958739485311	0.517126458290503	0.605067884967095	0.990211515424072	FBgn0011581
293.427821328165	-0.279650715612467	0.216769725208101	-1.29008197682587	0.197022196882094	0.765887746710999	FBgn0260741
3102.03162036894	-0.0149012804301757	0.125207670105452	-0.119012520699615	0.905265436201267	0.996125310616291	FBgn0039120
2.73767917700648	-0.117733492818108	1.89319339661663	-0.0621877791400035	0.95041329448685	NA	FBgn0267959
2.45771089434006	-1.07633452599698	2.0472637175802	-0.525742979155206	0.599066797464584	NA	FBgn0038943
30.86593533395	0.168208129366086	0.659660391206713	0.254992010447048	0.798729270052735	0.996125310616291	FBgn0262577
1426.13594717488	-0.058457720604632	0.128352963703943	-0.455445039348446	0.648789099101216	0.991381795541753	FBgn0051453
2522.00491911977	0.560987448328818	0.193421770575177	2.90033250476725	0.0037276700179289	0.0721607263505302	FBgn0260003
1010.55829724772	-0.0359756813323727	0.155552876927798	-0.231276219655336	0.817100219882879	0.996125310616291	FBgn0086378
1200.51251706714	-0.00623632519542043	0.128789777704477	-0.048422516961947	0.961379514410807	0.996125310616291	FBgn0038810
75.0322431159233	-0.527419986746943	0.450136291983071	-1.17168954412318	0.241321722425098	0.821542280156866	FBti0020321
50.7209612910892	-0.106393210929642	0.500739842381759	-0.212472030233474	0.831738796269163	0.996125310616291	FBti0019354
501.599620522096	-0.110833214076496	0.183621833173997	-0.60359496559144	0.546112960744741	0.976623437312349	FBgn0039449
237.770438872506	0.209199016766026	0.243548609945577	0.85896206434015	0.390361445847981	0.918876358207412	FBgn0038672
1298.97187654647	0.0117036458185424	0.126029884072214	0.0928640528768271	0.92601156395051	0.996125310616291	FBgn0037470
6.97382334775201	-0.498984583666688	1.40099377890516	-0.356164739044474	0.721717196905266	NA	FBti0061704
1393.85563301165	-0.10288826330751	0.17930790758435	-0.573807729361345	0.566097917718685	0.982497665959179	FBgn0028476
936.924261973641	-0.196234770786527	0.173837469097518	-1.12884047268569	0.25896513590648	0.838161476073551	FBgn0261285
2.9319110759328	-2.18299731471075	2.30476502364112	-0.947166974645423	0.343553701055544	NA	FBgn0040531
10029.7724542963	-0.0709925263538609	0.0937567978457469	-0.757198709694215	0.448930823136255	0.944586993471721	FBgn0020496
893.531926731842	0.109814468979236	0.14744196289982	0.744797931467111	0.456393885584428	0.947595321173532	FBgn0025825
1592.74308989278	0.0611967031512241	0.131271997066206	0.466182464797576	0.641084899747541	0.990211515424072	FBgn0039581
731.717792570602	0.0857261293825748	0.178165993286941	0.481158765491855	0.63040366466944	0.990211515424072	FBgn0039528
3.21265711591754	-0.532731236927822	1.77221487075511	-0.300601944898947	0.7637180482046	NA	FBti0061678
3276.8974688192	0.066654219524415	0.108714415025613	0.613112985142875	0.539801634809584	0.976623437312349	FBgn0011336
710.991574311713	-0.0910493956961591	0.160400110924201	-0.567639231491463	0.570279962395167	0.982543497261068	FBgn0037552
999.768708379404	0.160124489592308	0.141915333630898	1.12830999649953	0.259189023181377	0.838161476073551	FBgn0046222
390.884431146772	-0.167426252640252	0.200729204969681	-0.834090149789319	0.404230185405978	0.92645359352561	FBgn0039689
195.338273806594	0.0155336220315671	0.29787421561565	0.0521482599608766	0.958410559363355	0.996125310616291	FBgn0037581
547.134055404542	0.035111337174035	0.175859134056502	0.199656033577158	0.841749601483031	0.996125310616291	FBgn0029503
48.4713421504723	0.630567128980698	0.496319169703857	1.27048715316989	0.203911156125332	0.773866513610574	FBgn0016061
21.679035822735	-1.28490145288164	0.762892625298593	-1.68424940846522	0.0921334782031765	0.548925179773878	FBgn0286930
326.214236231439	0.158155396487431	0.264726986539457	0.597428311162595	0.550221456557602	0.977831619666934	FBgn0027930
8201.09804256881	-0.164686928680472	0.0958129967040833	-1.71883705077198	0.0856440469828473	0.530803514718019	FBgn0051363
3.08150254721742	1.72491908285225	1.89431192522116	0.910578168192055	0.36251767792152	NA	FBgn0267730
14.9270440648665	-0.0516230574150691	1.0317395255716	-0.0500349711682018	0.960094520249348	NA	FBgn0000047
8.71722367506531	-0.0941346974717316	1.16224244513624	-0.0809940282818506	0.935446701643855	NA	FBtr0472823_df_nrg
4037.68183759217	0.0272273114657539	0.110742211911694	0.245862088139118	0.805788992402855	0.996125310616291	FBgn0262975
1.47969472681678	-0.845046308801307	2.84685927367078	-0.296834591234182	0.76659279504888	NA	FBti0062597
372.197326716674	0.07825910740468	0.194586979377673	0.402180596332642	0.687551121262868	0.996125310616291	FBgn0267711
448.921239475776	0.0413562030807253	0.186830087719094	0.221357296277171	0.824814240291662	0.996125310616291	FBgn0039165
228.260457671441	1.89425044469045	0.310951916398814	6.09177929059926	1.11662565043797e-09	2.65828178781925e-07	FBti0019440
530.750844161516	-0.07102872954127	0.179522228615114	-0.39565423228759	0.692360123289607	0.996125310616291	FBgn0038551
26.3918022770537	-6.63728863743222	3.07745385984481	-2.15674675875301	0.0310254015387071	0.295887828861899	FBgn0051266
15.144093421537	-0.080245915409716	0.917366873587423	-0.0874741804180361	0.930294607788943	NA	FBtr0304322_df_nrg
391.346997154625	0.0569516878879453	0.199947915563304	0.284832616171556	0.775772382699034	0.996125310616291	FBgn0024841
16.0689353634376	0.231771122834666	0.855731593158923	0.270845583694164	0.786509798987834	NA	FBti0059762
597.197760673513	-0.398562697540617	0.19066303639686	-2.09040359931654	0.0365815598481881	0.325366512830983	FBgn0038252
4.93032480153129	-1.46469515220657	1.84723546921045	-0.792911990171244	0.427829101075001	NA	FBgn0008651
331.140351074454	0.0675288876956702	0.228406925709678	0.295651664177226	0.767496114088255	0.996125310616291	FBgn0260940
230.671413231613	0.0229176170939098	0.240884655681995	0.0951393812487772	0.924204118213742	0.996125310616291	FBgn0037880
3962.05414181276	0.528212196168468	0.17818295065287	2.96443736189728	0.00303236969694177	0.0618017933316602	FBgn0000064
3241.43475708947	0.0902152796003609	0.109525048735066	0.823695407053282	0.410112649816849	0.929361873855588	FBgn0267790
16075.6819253454	0.0102316108189164	0.0946126291173672	0.108142125574209	0.913882952697738	0.996125310616291	FBgn0037874
427.428894117495	-0.0983525004215533	0.195182572564312	-0.503900010791929	0.614331642987655	0.990211515424072	FBgn0039623
2166.33667855587	0.012243579046068	0.130748469498167	0.0936422360664008	0.925393357473715	0.996125310616291	FBgn0042094
213.179402110707	0.0655810634921804	0.269929732349284	0.242956057198322	0.808039438881312	0.996125310616291	FBgn0051098
632.682328465462	-0.164488927941916	0.169732150687315	-0.969108841641574	0.332490886724492	0.896875730848685	FBgn0038488
20.4668556241878	-2.93253832154439	0.887828881396193	-3.30304452017004	0.000956412023083824	0.0255551768758232	FBti0019427
18.7938489542299	0.343622417833383	0.786366339893177	0.436974982779733	0.662129491205481	0.991581886082641	FBti0019343
694.267016996039	0.0879664690496143	0.161482475256348	0.544743130237323	0.585930196753635	0.987345327029582	FBgn0037372
127.340696103206	-0.120859959788599	0.327561406229583	-0.368968863517118	0.712150933169191	0.996125310616291	FBgn0011476
27.5081421840828	-0.241981083943474	0.675356301774045	-0.358301363751003	0.720117797641093	0.996125310616291	FBgn0086662
256.444095079147	-0.00879443387689215	0.238702127305425	-0.0368427126149549	0.970610417408871	0.996125310616291	FBgn0038928
48586.1213182803	0.0871813345113061	0.0896226938460348	0.972759585435774	0.330672803235754	0.896171001159948	FBgn0020910
358.452647815872	-0.135537563367333	0.209371777500933	-0.647353549676624	0.517403151369371	0.96625260051747	FBgn0037612
1.4659555379664	-2.18498546846315	3.02037822482814	-0.723414521566244	0.46942525222538	NA	FBgn0038646
241.682331704253	0.741806187774474	0.430889925151273	1.72156772408649	0.0851478541523738	0.529288522283839	FBgn0027578
708.692396214137	-0.285329890921196	0.153800187420171	-1.85519859050428	0.0635678728954188	0.45141673821443	FBgn0038746
63.7778827729404	0.870117306888017	0.463099728293807	1.8788983316699	0.0602583767002732	0.44009854888992	FBgn0038260
33.0952277485017	0.705071778857574	0.590296190368269	1.1944372848107	0.232306959377376	0.811012940505333	FBgn0263620
5.18629589388559	-0.55174577622357	1.42078486967529	-0.388338718971343	0.697765387577354	NA	FBgn0011596
426.697553745707	-0.0490631392328531	0.190941631171907	-0.256953598498805	0.797214593628343	0.996125310616291	FBgn0039126
1.5776147847706	4.17470806520736	3.20018463224672	1.30452100267617	0.192056003279453	NA	FBgn0039078
166.574603349349	-0.178773418988497	0.288494114013187	-0.619677873151776	0.53546988609721	0.975806227172207	FBgn0263768
1106.26365596596	0.124768706781298	0.153214751139471	0.814338736011917	0.415450924640157	0.930443469324877	FBgn0266409
719.938219297097	-0.0522948300497687	0.153598254221752	-0.340465002774509	0.733506373971211	0.996125310616291	FBgn0037633
207.943670208899	0.960396153657811	1.95861614195541	0.490344245145956	0.623890323001124	0.990211515424072	FBgn0028396
193.472223480667	-0.143452629802635	0.283813097644376	-0.505447532172684	0.613244541132249	0.990211515424072	FBgn0051431
1896.61533625608	-0.0801373456813349	0.149975516797626	-0.53433618628213	0.59310896057315	0.989053050619845	FBgn0263929
1025.21989116488	-0.199946428966882	0.137577489229605	-1.4533368073987	0.146130262488477	0.67592042454881	FBgn0038269
17.8699749910123	-0.257787438516206	0.810514916584888	-0.318053910225855	0.750444043935712	0.996125310616291	FBgn0039630
1063.22298775597	0.0768813387315671	0.173392232823553	0.443395517086413	0.657479677874197	0.991581886082641	FBgn0040238
762.198136024419	-0.208096796661521	0.14797030698806	-1.40634158904809	0.159622716070059	0.701499831149998	FBgn0039306
920.450734552616	-0.00986687272765665	0.144999596612162	-0.0680475874291439	0.94574775275582	0.996125310616291	FBgn0053094
2392.24298515731	0.111475670013285	0.140825831250463	0.791585386171251	0.428602470774737	0.934916857972461	FBgn0037344
9.01940661826509	-1.49471202457827	1.16199111881855	-1.28633687501675	0.198325518468357	NA	FBgn0010258
1.75579575541209	0.564714074142848	2.37121813210706	0.23815357452629	0.811761983381156	NA	FBgn0265379
7.57052831356447	0.947958838994633	1.32050000038092	0.717878711640422	0.47283207508447	NA	FBgn0038833
2077.52202692477	0.163210981132821	0.112818658000936	1.44666657115765	0.147990331368862	0.681145132738047	FBgn0037261
1.50911468583665	0.113344316373552	3.41685308444157	0.0331721363407922	0.97353731786839	NA	FBtr0472816_df_nrg
13.9969751995762	-0.40593799626534	1.15951080830739	-0.350094189167509	0.726268011662214	NA	FBgn0039312
641.434666425466	0.0520068848816949	0.15822800772531	0.328683180868843	0.74239516836628	0.996125310616291	FBgn0037755
4.57165112081386	0.780926223621914	1.66528268625011	0.468945140707857	0.639108849186071	NA	FBgn0051076
1074.12212226838	0.22233500093623	0.185032833068742	1.20159756108598	0.229519486879644	0.808339168617039	FBgn0037918
36.4669204333798	-0.0706078380438113	0.955802642498679	-0.0738728215473718	0.941111582006884	0.996125310616291	FBgn0039801
17.5822722002036	-0.39006129267328	0.83602063207462	-0.466568978932167	0.640808285501063	0.990211515424072	FBgn0004187
16.0486095818786	0.143765567883951	0.855945739555605	0.167961076549774	0.866613900408656	NA	FBgn0262444
1.48569940752493	0.167142974341912	2.89544757939344	0.0577261268798124	0.953966782152206	NA	FBgn0027934
15.530986443496	-1.69300599202414	0.983207188432326	-1.72192190205968	0.0850836668381834	NA	FBgn0267431
7.7345624961526	-0.130871567600809	1.2333619329957	-0.10610962127146	0.915495377573997	NA	FBgn0263499
61.5142198086388	-0.53850621369467	1.61735702204239	-0.332954447506369	0.739168668728409	0.996125310616291	FBgn0039030
31.0622366959116	-0.700975669858575	0.609692874230583	-1.14971930866535	0.250259498986044	0.830413266356716	FBgn0051542
4.96458561725852	-0.145230075132374	1.52297245987204	-0.0953596200581178	0.924029188393501	NA	FBgn0266721
174.603168664663	0.72683348887677	0.317937937277174	2.28608606793321	0.0222492238831737	0.24138469512759	FBgn0001217
2060.01662307782	-0.326275556611744	0.127868696777033	-2.55164528016327	0.0107215614156943	0.146118819342514	FBgn0037248
72.0745470460601	-0.355513940882903	1.52084954180047	-0.233760099938633	0.815171227038061	0.996125310616291	FBgn0038449
2028.28171700727	0.510726130423259	0.465741923200051	1.09658612416535	0.272822355925612	0.853548174384586	FBgn0014863
188.886303961347	-0.0929148838460822	0.288074339001332	-0.322537870496173	0.747045252828441	0.996125310616291	FBgn0039774
1941.06966032076	-0.166719324516473	0.116822935988222	-1.42711123553069	0.153547834452673	0.689424847388024	FBgn0029512
4290.08752890556	0.12625739448211	0.115456226460951	1.09355206169684	0.274151483854767	0.853975766383906	FBgn0264357
24786.6955134515	0.12960375528735	0.104096012078405	1.24504054189639	0.213116848065405	0.784586753367927	FBgn0002622
1.89081757818332	-4.28938469176195	2.99509455725414	-1.43213665203759	0.152104716853343	NA	FBti0020302
24.4666078966438	-2.26949353952685	1.12709751962686	-2.0135733598972	0.0440543457192148	0.36378160461424	FBgn0051233
736.332753433354	0.283848073779623	0.158344330501453	1.79260017002641	0.0730368792175179	0.48934709075737	FBgn0039464
20.1324644752226	-0.169965185259786	0.768465488031526	-0.221174780008875	0.824956345633516	0.996125310616291	FBti0059753
1012.06767182449	0.0819621132643781	0.182968029116148	0.44795866064857	0.654183031564276	0.991581886082641	FBgn0037944
3006.22737892291	0.157240314956026	0.104215350629208	1.50880186082641	0.131349425090031	0.647716490670937	FBgn0039213
374.844866530672	0.408894912711232	0.249955694827818	1.63586956077516	0.101866889800016	0.577400521769188	FBgn0038099
2.07678575931171	2.94032633752515	2.66631951998134	1.10276593464902	0.270128825118949	NA	FBgn0267151
749.596115904726	0.258903785708993	0.168110509673129	1.54008090399822	0.123540633892043	0.629459783417839	FBgn0037513
18.8518584126067	-0.314093683337901	0.784689694044566	-0.400277569237531	0.68895208720676	0.996125310616291	FBti0019347
1787.31973440365	0.281820585785935	0.121308833517215	2.32316623295155	0.0201702240030492	0.224511560572461	FBgn0038922
13.1700629529331	-0.470893032447023	0.9859438800799	-0.477606324214784	0.632930428791645	NA	FBgn0003944
40.2230923809199	0.389410811878451	0.69225238375685	0.562527224196933	0.573756860416201	0.984475618953669	FBgn0039244
82.695850333538	0.133962779895356	0.582367596697221	0.230031307811593	0.818067441844087	0.996125310616291	FBgn0051100
56.0114242000359	0.313693162147633	0.465605683565349	0.673731385204634	0.50048210449943	0.9608205803544	FBgn0264916
289.233928777243	0.179131211383052	0.218503755287907	0.81980838794749	0.412325348556219	0.929361873855588	FBgn0051360
134.284463285776	0.259711591151633	0.352485182502785	0.736801443134652	0.461243105470031	0.948641792409981	FBgn0267814
118.381748201772	-0.335355923070753	0.324797909930629	-1.03250640726838	0.301834947657214	0.87761950660937	FBgn0037759
70.3907369063039	0.260270613342569	0.416538648540416	0.624841450498238	0.532075122769066	0.974208566300618	FBgn0039225
926.530370782888	-0.296455066532318	0.148786206194698	-1.9924902591063	0.0463172929009889	0.374183530880263	FBgn0037578
3.92366643230645	-1.44239311004307	1.74256453228237	-0.827741574743206	0.407816868793189	NA	RR48343_transposable_element
2.01988742259109	0.123753293062262	2.57605839160298	0.0480397856918356	0.961684534797986	NA	FBgn0263663
496.664394701465	0.208001347858835	0.190660555593922	1.09095112626151	0.275294388655762	0.856143737871701	FBgn0039112
2.1655589374599	-1.64316872069041	2.32188844930419	-0.707686332296811	0.479140066915246	NA	FBgn0085326
4.39922628321792	-2.19551379928081	1.83997744184749	-1.19322865017102	0.232779837033837	NA	FBgn0037976
12.5020169390966	-0.223835049066469	1.24112680451822	-0.180348251485357	0.856879177428509	NA	FBgn0037935
6.93394954195248	-0.701413146609405	1.36599286604224	-0.513482291193543	0.607613995148188	NA	FBgn0024963
918.065442121809	0.0855399752166837	0.141433393422992	0.604807486735859	0.545306918536269	0.976623437312349	FBgn0038704
31.1514165287565	0.94006920364852	0.635863956553325	1.47841247166159	0.139297409240086	0.664647638374126	RR42085_transposable_element
1313.97002124767	0.22947409437232	0.132469394890358	1.73228008297502	0.0832237063833777	0.522846743808879	FBgn0020510
3.23857997898165	-0.537901468426255	1.90222879192429	-0.282774328046058	0.777349834735104	NA	FBgn0039723
911.334414739064	0.135495560167656	0.143981278501688	0.941063738130838	0.346672196893271	0.903162512951224	FBgn0025802
1.49788308173866	-0.869202507209145	3.44076975161935	-0.25261862023754	0.800562939753467	NA	FBgn0024288
1.28081781650102	2.14906678343589	3.13261342605068	0.686029998328023	0.492694191763502	NA	FBgn0051244
1.44776718304451	-2.16559343396484	2.95515282895657	-0.732819437541403	0.463668564414819	NA	FBti0061075
66.9970213740733	-0.257602762459757	0.442138315527764	-0.582629356951945	0.560142838329931	0.981196670657039	FBgn0038385
1841.90379996192	-0.203515176424805	0.11994610461219	-1.69672184922396	0.0897492598671022	0.542184280602705	FBgn0039735
327.577495102192	0.0958845575790297	0.21521147380984	0.445536457148902	0.655932119415065	0.991581886082641	FBgn0038462
2.21489707883573	-1.67049962490703	2.58246690186074	-0.646861968958204	0.517721281517612	NA	FBgn0038967
94.3762929251065	-0.276763494328002	0.442348355943695	-0.62566864013219	0.531532306626838	0.973957721876407	FBgn0037635
1119.11696644133	0.266856410909331	0.202153010737561	1.32007141489359	0.186811175528624	0.747905630942617	FBgn0004878
41.4074396021043	0.00993449679981335	0.530382039832694	0.0187308318414159	0.985055832313263	0.996266774697358	FBti0061547
11.7629314244394	0.211974971536451	0.970600157879831	0.218395772775771	0.827120758888334	NA	FBti0019374
1.45299410643435	-2.18234540881098	2.9532337910217	-0.738968047651919	0.459926399931162	NA	FBgn0052945
421.878645746875	0.188703072945282	0.209042898064986	0.902700233741587	0.366685012370758	0.912993426834653	FBgn0038300
4.11249709504552	-1.54784576879558	1.71721460892037	-0.901370021402697	0.367391615250002	NA	FBti0019302
3059.50493098175	0.183717943237092	0.172028115145094	1.06795300920514	0.285541709088565	0.865226065760688	FBgn0001296
298.393993979999	-0.146827740331091	0.235208006909793	-0.624246352240049	0.532465810120612	0.974342932430516	FBgn0039218
1309.49962070643	0.00542252912749843	0.141528932996548	0.0383139264367285	0.969437387248615	0.996125310616291	FBgn0039140
613.073748349562	-0.101901447538288	0.186728094502982	-0.54572102719476	0.585257715716497	0.986879920805002	FBgn0011020
21.6950331041688	0.622800775892923	0.726150689710883	0.857674288157588	0.391072341533293	0.918951109591286	FBgn0286035
2.50996421967125	0.128270360575988	2.12125107483029	0.06046920239569	0.951781943876919	NA	FBti0019460
989.179239903026	0.158874919749635	0.168667498144913	0.941941521022236	0.346222580693385	0.903162512951224	FBgn0038168
20.5084798454356	0.830899993071934	0.785163503827219	1.0582509108253	0.289941066375863	0.867964908063341	FBgn0039007
122.297098213935	-0.355250742572524	0.319830873834352	-1.11074562100129	0.266677859178305	0.84824516863143	FBti0019360
5.4925946388191	0.411642839174001	1.64916692980375	0.249606532689196	0.802891646120629	NA	FBgn0051013
907.584243142899	0.0783899710022048	0.140608202654919	0.557506386697721	0.577181496686126	0.984607825348361	FBgn0042182
607.537529634796	-0.127874060356551	0.16126390090422	-0.792949070681976	0.427807495945818	0.934916857972461	FBgn0026400
9.54204557346261	0.123806864759063	1.38211826594902	0.0895776199542894	0.928622869584308	NA	FBgn0051157
27.8235294825239	-0.443985754797752	0.89656559549097	-0.495207218557856	0.620453855672733	0.990211515424072	FBti0019333
534.491203496738	0.157454118552414	0.170675940029359	0.922532599060708	0.356250834395093	0.910580540605206	FBgn0038424
1077.94674132579	0.327396409629135	0.183425668950412	1.78489963538116	0.0742775978272846	0.492612845164681	FBgn0038842
186.621755893108	-0.516036052269286	0.270102372705915	-1.91052024867305	0.0560662618032147	0.421023760614879	FBgn0039585
3.74375563423091	-0.0549650711513272	1.69539838641006	-0.0324201506807575	0.974136993014216	NA	FBgn0003886
7.57206229568061	0.327694091116344	1.29978107595434	0.25211483470456	0.800952303817265	NA	RR48374_transposable_element
97.3039400984757	0.299667901615651	0.382450420849788	0.78354705676569	0.433305931793148	0.936223990683929	FBgn0266752
1.28081781650102	2.14906678343589	3.13261342605068	0.686029998328023	0.492694191763502	NA	FBgn0051437
20.2429758065932	0.18488853668504	0.757382229860261	0.244115229266934	0.807141578045315	0.996125310616291	FBti0019416
374.890171816763	0.82038141901771	0.213929634201158	3.83481896784017	0.000125656809679697	0.00542847121044839	FBgn0046763
495.892260183848	0.132789705615428	0.199902623468851	0.664271950568566	0.506516270127523	0.961229739901095	FBgn0037949
4.15274105896041	-1.55903663629431	1.6470512920646	-0.94656228607188	0.343861869306356	NA	FBgn0038837
5.10216772712683	1.36810102224278	1.46541607003977	0.933592206482116	0.35051428700796	NA	FBti0019401
199.48872530595	-0.0246096046578928	0.25959356011122	-0.0948005206575584	0.924473273311295	0.996125310616291	FBgn0037435
1872.44925710644	0.0925460409962435	0.120227885065431	0.769755210664127	0.441445112835728	0.940054661606901	FBgn0027951
13496.1744859416	0.0841639337334503	0.110821211392676	0.759456900676077	0.447579286668884	0.944364442492578	FBgn0261599
1232.26080844918	0.209376343584606	0.129626707845766	1.61522534255618	0.106261904358436	0.588840923556378	FBgn0025865
15.8779520128044	-0.408933113504268	0.916136302159357	-0.446367109938119	0.655332086799867	NA	FBgn0038595
124.915524889956	0.384744975233204	0.315810270907997	1.21827885498154	0.223118022596811	0.801369242941121	FBgn0038148
7.79225449875868	0.213577064370857	1.62517709204631	0.131417717746646	0.895444873479886	NA	FBgn0051084
15395.8108157801	0.169316851613693	0.112941462198248	1.49915583097808	0.133833210499788	0.652772359320892	FBgn0286516
41.6640453088037	0.393615715669859	0.534164702413437	0.736880804537334	0.46119483821582	0.948641792409981	FBtr0445494_df_nrg
303.977444579328	-0.0791852279464162	0.21734271996046	-0.364333472778945	0.715609007318957	0.996125310616291	FBgn0259990
3.42276563033128	-1.17876566024331	1.79692285973376	-0.655991242950719	0.511829758686499	NA	FBgn0038448
598.675814527544	-0.083568447278385	0.179812447596912	-0.464753404979625	0.642108058992548	0.990211515424072	FBgn0051472
313.047551962986	-0.534444679476689	1.34986306867098	-0.395925106687216	0.692160278870977	0.996125310616291	FBgn0037763
667.80435070096	-0.187523837651748	0.166226508622306	-1.12812233864475	0.259268256204515	0.838161476073551	FBgn0002906
742.0553122281	-0.0399283252687284	0.152644769974528	-0.261576765947443	0.793647758569604	0.996125310616291	FBgn0039130
718.368189677936	0.183466898421077	0.155411921312022	1.18052010986164	0.237793417046188	0.817912862997171	FBgn0266720
1110.978250628	-0.0123020846546786	0.138823025544334	-0.088617033135831	0.929386270858457	0.996125310616291	FBgn0267975
1.22914640317023	-1.88110395503243	3.75148603337638	-0.501429017273833	0.616069222316332	NA	FBgn0053191
5.37613132908509	1.46184825207929	1.45837719206027	1.00238008386165	0.316160057344347	NA	FBgn0262419
25.2810926008575	0.171764715338921	0.696010274303669	0.246784741088435	0.805074820165075	0.996125310616291	FBgn0038299
162.464323592677	0.503294254297433	0.359900835719519	1.39842480024043	0.161985540107117	0.70383100651005	FBgn0039595
1842.10177759087	0.0215903867241444	0.116492919786778	0.185336471638467	0.852965133297594	0.996125310616291	FBgn0027090
837.815099470725	0.111152708768944	0.177701486745972	0.625502413088073	0.531641365145934	0.973957721876407	FBgn0038924
250.557202539623	-0.483874841082996	0.265246465522242	-1.82424614077438	0.0681148688525685	0.46528526714981	FBgn0039417
1102.45939550467	0.0335401523764803	0.189899301944636	0.176620724947471	0.85980631385917	0.996125310616291	FBgn0037445
750.344869041539	-0.0933210185227099	0.15668726063948	-0.595587785132265	0.551450638729682	0.978617160467313	FBgn0260468
2117.96239541444	0.182934865893215	0.120859058928439	1.51362146549173	0.130121873695022	0.643933500563289	FBgn0037240
2.31882181749771	1.93124742298473	2.44867244596532	0.788691613762732	0.430292270598255	NA	FBgn0037576
22.4712203836434	-0.185938944060393	0.803783038790207	-0.231329768217372	0.817058622092352	0.996125310616291	FBgn0039081
183.671232360091	-0.0292599028197775	0.298184628949461	-0.0981267978931828	0.921831608567424	0.996125310616291	FBgn0038858
13.5788213625205	-1.72775454292312	0.975880842227991	-1.77045646165013	0.076651131147693	NA	FBgn0038690
4.75562501827844	0.317080756010144	1.64371749778292	0.192904654502875	0.847033639735323	NA	FBgn0266706
385.363897866278	0.24065944458238	0.321059093317409	0.749579904732543	0.453507757429242	0.946965529440862	FBgn0039028
396.366583186718	-0.10539161785364	0.199957113358886	-0.527071110816053	0.598144207519097	0.990211515424072	FBgn0038491
6.44350258675697	-0.538597657421215	1.31507953154792	-0.409555197613984	0.682132268005544	NA	FBgn0265315
874.007709756925	-0.224555374778689	0.144577326904205	-1.55318527176448	0.120378878916608	0.624429834844918	FBgn0037770
7.99634242389713	0.154748449586945	1.19185714536116	0.129838085201102	0.896694530306258	NA	FBgn0266414
420.274377237706	-0.138561907024646	0.185610165729127	-0.746521110416217	0.455352684075852	0.946974306053391	FBgn0014022
1.52285387468702	1.14260726749633	2.54137776820148	0.449601504267878	0.652997803244556	NA	FBgn0046875
9.42065753485237	-2.31929106945119	1.26493805261853	-1.83352146348199	0.0667250596505851	NA	FBgn0038404
[truncated: 14,222 more rows]
